# Supplementary material for: Equivalent running leg lengths require prosthetic legs to be longer than biological legs during standing
Source: Sci Rep. 2023 May 11;13:7679. doi: 10.1038/s41598-023-34346-x (PMC10175537; doi:10.1038/s41598-023-34346-x)
Supplement: Supplementary file 2 — Supplementary Information 2. [file 41598_2023_34346_MOESM2_ESM.zip]

Archive with 14 entries (13 files):
- Supplemental Materials/
- Supplemental Materials/.Rhistory
- Supplemental Materials/Plots.Rmd
- __MACOSX/Supplemental Materials/._Plots.Rmd
- Supplemental Materials/Plots.pdf
- __MACOSX/Supplemental Materials/._Plots.pdf
- Supplemental Materials/Info.txt
- __MACOSX/Supplemental Materials/._Info.txt
- Supplemental Materials/Data.csv
- __MACOSX/Supplemental Materials/._Data.csv
- Supplemental Materials/Stats.pdf
- __MACOSX/Supplemental Materials/._Stats.pdf
- Supplemental Materials/Stats.Rmd
- __MACOSX/Supplemental Materials/._Stats.Rmd
