# Supplementary material for: Equivalent running leg lengths require prosthetic legs to be longer than biological legs during standing
Source: Sci Rep. 2023 May 11;13:7679. doi: 10.1038/s41598-023-34346-x (PMC10175537; doi:10.1038/s41598-023-34346-x)
Supplement: Supplementary file 2 — Supplementary Information 2. [file 41598_2023_34346_MOESM2_ESM.zip › Supplemental Materials/Plots.Rmd]

---
title: Plots for 'Natural prosthetic leg lengths during standing yield unnaturally
  short legs during running'
author: Janet H. Zhang-Lea, Joshua R. Tacca, Owen N. Beck, Paolo Taboga, Alena M.
  Grabowski
date: "04/03/2022"
output:
  pdf_document: default
  html_document: default
---

```{r setup, include=FALSE}
knitr::opts_chunk$set(echo = TRUE)

library(ggplot2)
library(cowplot)
library(lme4)
library(dplyr)
library(ggpmisc)

```

**Load and Organize RSP Height Data**
```{r}

# Load average data
rsp_height_data <- read.csv("Data.csv")

#Set subject ID as factor and create a column so that sub 1 from UL group is not same as sub 1 in NA group, etc.
rsp_height_data$SubID <- as.factor(rsp_height_data$SubID)
rsp_height_data$SubAmp <- paste(rsp_height_data$SubID, rsp_height_data$AmpType)

#Bilateral subject 4 did not complete a trial at the recommended height, use the shortest height (-3cm) as the recommended, see note in paper. Set -3cm to rec (0) and -5cm to 2 cm shorter than rec (-2cm)
rsp_height_data$Height_adj <- ifelse(rsp_height_data$SubAmp == '4 BL', rsp_height_data$Height + 3, rsp_height_data$Height)

#Add +- 2cm to standing for prosthetic legs for non-recommended height trials (standing leg length reported is from the recommended trial except for bilateral subject 4 where it is from the -3cm trial)
rsp_height_data$Standing_adj <- ifelse(rsp_height_data$Leg.Type == 'PL', rsp_height_data$standing_leg_length + rsp_height_data$Height_adj/100, rsp_height_data$standing_leg_length)

#calculate leg length ratio (*100 to set it in terms of percentage)
rsp_height_data$ratio_td <- rsp_height_data$length_td/rsp_height_data$Standing_adj
rsp_height_data$ratio_ms <- rsp_height_data$length_ms/rsp_height_data$Standing_adj
rsp_height_data$ratio_to <- rsp_height_data$length_to/rsp_height_data$Standing_adj

#bilateral data
bilateral_data <- rsp_height_data[rsp_height_data$AmpType == "BL",]
bilateral_data.ht0 <- bilateral_data[bilateral_data$Height_adj == 0,]  

#unilateral data
unilateral_data <- rsp_height_data[rsp_height_data$AmpType == "UL",]
unilateral_data.ht0 <- unilateral_data[unilateral_data$Height_adj == 0,]
unilateral_data.pl <- unilateral_data[unilateral_data$Leg.Type == "PL",]
unilateral_data.bioleg <- unilateral_data[unilateral_data$Leg.Type == "BioLeg",]

#non-amputee data
nonamputee_data <- rsp_height_data[rsp_height_data$AmpType == "NonAmp",]

#all data with just recommended height
rsp_height_data.ht0 <- rbind(bilateral_data.ht0, unilateral_data.ht0, nonamputee_data)

#combine non-amputee and bilateral data
bilatnonamp <- rbind(bilateral_data, nonamputee_data)
bilatnonamp.ht0 <- rbind(bilateral_data.ht0, nonamputee_data)

#data for standing leg length (NEED TO ADD STANDING COLUMN MANUALLY IN CSV FILE)
standing_data = rsp_height_data[rsp_height_data$Standing == 1,]
standing_data_ul = standing_data[standing_data$AmpType == "UL",]
standing_data_bl = standing_data[standing_data$AmpType == "BL",]
standing_data_nonamp = standing_data[standing_data$AmpType == "NonAmp",]
standing_data_bilatnonamp = rbind(standing_data_bl, standing_data_nonamp)

```

**Prepare RSP Height Data**
```{r}

#Prepare data for the graphs

#Set widths for x-axis offsets in the graph between groups
width1 <- 0.2
width2 <- 0.15

#add a column called speed_shift to manually dodge AL from UL with a set width
unilateral_data.ht0$Speed_shift <- unilateral_data.ht0$Speed + width2*if_else(unilateral_data.ht0$Leg.Type == "PL", 1, -1)
bilateral_data.ht0$Speed_shift <- bilateral_data.ht0$Speed + width2*if_else(bilateral_data.ht0$Leg.Type == "PL", 1, -1)
nonamputee_data$Speed_shift <- nonamputee_data$Speed + width2*if_else(nonamputee_data$Leg.Type == "PL", 1, -1)

#add standing_shift column
unilateral_data.ht0$Stand_shift <- 2 + width1*if_else(unilateral_data.ht0$Leg.Type == "PL", 1, -1)
bilateral_data.ht0$Stand_shift <- 2 + width1*if_else(bilateral_data.ht0$Leg.Type == "PL", 1, -1)
nonamputee_data$Stand_shift <- 2 + width1*if_else(nonamputee_data$Leg.Type == "PL", 1, -1)

#paste Speed and Subject into new column
unilateral_data.ht0$SpeedSub <- paste(unilateral_data.ht0$SubID,unilateral_data.ht0$Speed)
standing_data$SpeedSub <- paste(standing_data$SubID,standing_data$Speed)
bilateral_data.ht0$SpeedSub <- paste(bilateral_data.ht0$SubID,bilateral_data.ht0$Speed)
nonamputee_data$SpeedSub <- paste(nonamputee_data$SubID,nonamputee_data$Speed)

#Add a leg type and speed column
unilateral_data.ht0$LegSpeed <- paste(unilateral_data.ht0$Leg.Type,unilateral_data.ht0$Speed)
standing_data$LegSpeed <- paste(standing_data$Leg.Type,standing_data$Speed)
bilateral_data.ht0$LegSpeed <- paste(bilateral_data.ht0$Leg.Type,bilateral_data.ht0$Speed)
nonamputee_data$LegSpeed <- paste(nonamputee_data$Leg.Type,nonamputee_data$Speed)

#Leg speed amp type column
unilateral_data.ht0$LegSpeedAmp <- paste(unilateral_data.ht0$Leg.Type,unilateral_data.ht0$Speed,unilateral_data.ht0$AmpType)
bilateral_data.ht0$LegSpeedAmp <- paste(bilateral_data.ht0$Leg.Type,bilateral_data.ht0$Speed,bilateral_data.ht0$AmpType)
nonamputee_data$LegSpeedAmp <- paste(nonamputee_data$Leg.Type,nonamputee_data$Speed,nonamputee_data$AmpType)
standing_data$LegSpeedAmp <-  paste(standing_data$Leg.Type,standing_data$Speed,standing_data$AmpType)

#Speed sub amp type column
unilateral_data.ht0$SubSpeedAmp <- paste(unilateral_data.ht0$SubID,unilateral_data.ht0$Speed,unilateral_data.ht0$AmpType)
bilateral_data.ht0$SubSpeedAmp <- paste(bilateral_data.ht0$SubID,bilateral_data.ht0$Speed,bilateral_data.ht0$AmpType)
nonamputee_data$SubSpeedAmp <- paste(nonamputee_data$SubID,nonamputee_data$Speed,nonamputee_data$AmpType)
standing_data$SubSpeedAmp <- paste(standing_data$SubID,standing_data$Speed,standing_data$AmpType)

#combine into one data frame
rsp_height_data.ht0_all <- rbind(bilateral_data.ht0, unilateral_data.ht0, nonamputee_data)
rsp_height_data.ht0_blna <- rbind(bilateral_data.ht0, nonamputee_data)

#Split standing data by amputation type
standing_data.ul <- standing_data[standing_data$AmpType == "UL",]
standing_data.bl <- standing_data[standing_data$AmpType == "BL",]
standing_data.na <- standing_data[standing_data$AmpType == "NonAmp",]

#add stand shift column
standing_data.ul$Stand_shift <- 2 + width1*if_else(standing_data.ul$Leg.Type == "PL", 1, -1)
standing_data.bl$Stand_shift <- 2 + width1*if_else(standing_data.bl$Leg.Type == "PL", 2, -2)
standing_data.na$Stand_shift <- 2 + width1*if_else(standing_data.na$Leg.Type == "PL", 2, -2)

#Standing data for just bilaterals and non-amputees
standing_data.blna <- rbind(standing_data.bl, standing_data.na)

#only wholes number speeds & 11.5 m/s
unilateral_data.ht0_whole <- unilateral_data.ht0[!(unilateral_data.ht0$Speed %% 1) | unilateral_data.ht0$Speed == 11.5,]

#only wholes number speeds
rsp_height_data.ht0_blna_whole <- rsp_height_data.ht0_blna[!(rsp_height_data.ht0_blna$Speed %% 1),]

```

**Touchdown Plot (ADD LME)**
```{r}

#Standing Leg Length Graph
ex_st3 <- ggplot(data = standing_data.ul, aes(x=Stand_shift, y=standing_leg_length, fill = Leg.Type, shape = Leg.Type, col = SubID)) +
  scale_fill_manual(values = c("black", "white"))+
  scale_shape_manual(values = c(19, 21))+
  scale_color_manual(values = c("gray60", "gray60","gray60", "gray60","gray60", "gray60","gray60", "gray60","gray60", "gray60"))+
  geom_line(aes(group = SpeedSub))+
  geom_point(size = 1, color = "gray60")+
  stat_summary(geom="errorbar", fun.data = mean_se, aes(group = Leg.Type)) +
  stat_summary(geom="point", fun = mean, size = 2.5, aes(group = Leg.Type))+
  scale_x_continuous(limits = c(1,3), breaks = 2, labels = "Standing", expand = c(0,0))+
  scale_y_continuous(limits = c(0.75,1.15))+
  labs(y = "Leg Length (m)")+
  theme_classic()+
  theme(legend.position = "none", plot.title = element_text(hjust = 0.5))

ex_st3

#LME from Stats.Rmd
LegLengthTD <- lmer(length_td ~ Speed  + Leg.Type + Leg.Type*Speed + (1|SubID), data=unilateral_data.ht0, REML=FALSE, na.action=na.omit)

#Fixed effects from the model
LegLengthTD_effects <- as.data.frame(fixef(LegLengthTD))
LegLengthTD_int <- LegLengthTD_effects[1,1]
LegLengthTD_speed <- LegLengthTD_effects[2,1]
LegLengthTD_type_pl <- LegLengthTD_effects[3,1]
LegLengthTD_speed_type_pl <- LegLengthTD_effects[4,1]

#Touchdown Graph
ex_td4 <- ggplot(data = unilateral_data.ht0_whole, aes(x=Speed_shift, y=length_td, fill = Leg.Type, shape = Leg.Type)) +
  scale_fill_manual(values = c("black", "white"))+
  scale_shape_manual(values = c(19, 21))+
  scale_color_manual(values = c("gray60", "gray60","gray60", "gray60","gray60", "gray60","gray60", "gray60","gray60", "gray60"))+
  geom_abline(slope = LegLengthTD_speed, intercept = LegLengthTD_int)+ #biological leg
  geom_abline(slope = LegLengthTD_speed + LegLengthTD_speed_type_pl, intercept = LegLengthTD_int + LegLengthTD_type_pl, linetype = 2)+ #prosthetic leg
  geom_line(aes(group = SpeedSub, col = SubID))+
  geom_point(size = 1, color = "gray60")+
  stat_summary(geom="errorbar", fun.data = mean_se, aes(group = LegSpeed)) +
  stat_summary(geom="point", fun = mean, size = 2.5, aes(group = LegSpeed))+
  scale_x_continuous(breaks = c(3,4,5,6,7,8,9,10,11,12))+
  scale_y_continuous(limits = c(0.75,1.15))+
  labs(x = "Speed (m/s)", y = "Leg Length (m)")+
  theme_classic()+
  theme(legend.position = "none", plot.title = element_text(hjust = 0.5))

ex_td4

#Combine standing and touchdown graphs
ex_st_td4 <- plot_grid(ex_st3+theme(axis.title.x=element_blank()), ex_td4+theme(axis.line.y = element_blank(),axis.title.y = element_blank(), axis.text.y = element_blank(),axis.ticks.y = element_blank(), axis.title.x=element_blank()), ncol = 2, nrow = 1, rel_widths = c(1,4))
ex_st_td4

```
**Midstance Plot (ADD LME)**
```{r}

#LME from Stats.Rmd
LegLengthMS<- lmer(length_ms ~ Speed  + Leg.Type + Leg.Type*Speed + (1|SubID), data=unilateral_data.ht0, REML=FALSE, na.action=na.omit)

#Fixed effects from the model
LegLengthMS_effects <- as.data.frame(fixef(LegLengthMS))
LegLengthMS_int <- LegLengthMS_effects[1,1]
LegLengthMS_speed <- LegLengthMS_effects[2,1]
LegLengthMS_type_pl <- LegLengthMS_effects[3,1]
LegLengthMS_speed_type_pl <- LegLengthMS_effects[4,1]

#Midstance Graph
ex_ms4 <- ggplot(data = unilateral_data.ht0_whole, aes(x=Speed_shift, y=length_ms, fill = Leg.Type, shape = Leg.Type)) +
  scale_fill_manual(values = c("black", "white"))+
  scale_shape_manual(values = c(19, 21))+
  scale_color_manual(values = c("gray60", "gray60","gray60", "gray60","gray60", "gray60","gray60", "gray60","gray60", "gray60"))+
  geom_abline(slope = LegLengthMS_speed, intercept = LegLengthMS_int)+ #biological leg
  geom_abline(slope = LegLengthMS_speed + LegLengthMS_speed_type_pl, intercept = LegLengthMS_int + LegLengthMS_type_pl, linetype = 2)+ #prosthetic leg
  geom_line(aes(group = SpeedSub, col = SubID))+
  geom_point(size = 1, color = "gray60")+
  stat_summary(geom="errorbar", fun.data = mean_se, aes(group = LegSpeed)) +
  stat_summary(geom="point", fun = mean, size = 2.5, aes(group = LegSpeed))+
  scale_x_continuous(breaks = c(3,4,5,6,7,8,9,10,11,12))+
  scale_y_continuous(limits = c(0.75,1.15))+
  labs(x = "Speed (m/s)", y = "Leg Length (m)")+
  theme_classic()+
  theme(legend.position = "none", plot.title = element_text(hjust = 0.5))

ex_ms4

#Combine standing and midstance graphs
ex_st_ms4 <- plot_grid(ex_st3+theme(axis.title.x=element_blank()), ex_ms4+theme(axis.line.y = element_blank(),axis.title.y = element_blank(), axis.text.y = element_blank(),axis.ticks.y = element_blank(), axis.title.x=element_blank()), ncol = 2, nrow = 1, rel_widths = c(1,4))
ex_st_ms4

```
**Take-off Plot (ADD LME)**
```{r}

#LME from RSP Height Stats.Rmd
LegLengthTO <- lmer(length_to ~ Speed  + Leg.Type + Leg.Type*Speed + (1|SubID), data=unilateral_data.ht0, REML=FALSE, na.action=na.omit)

#Fixed effects from the model
LegLengthTO_effects <- as.data.frame(fixef(LegLengthTO))
LegLengthTO_int <- LegLengthTO_effects[1,1]
LegLengthTO_speed <- LegLengthTO_effects[2,1]
LegLengthTO_type_pl <- LegLengthTO_effects[3,1]
LegLengthTO_speed_type_pl <- LegLengthTO_effects[4,1]

#Take-off Graph
ex_to4 <- ggplot(data = unilateral_data.ht0_whole, aes(x=Speed_shift, y=length_to, fill = Leg.Type, shape = Leg.Type)) +
  scale_fill_manual(values = c("black", "white"))+
  scale_shape_manual(values = c(19, 21))+
  scale_color_manual(values = c("gray60", "gray60","gray60", "gray60","gray60", "gray60","gray60", "gray60","gray60", "gray60"))+
  geom_abline(slope = LegLengthTO_speed, intercept = LegLengthTO_int)+ #biological leg
  geom_abline(slope = LegLengthTO_speed + LegLengthTO_speed_type_pl, intercept = LegLengthTO_int + LegLengthTO_type_pl, linetype = 2)+ #prosthetic leg
  geom_line(aes(group = SpeedSub, col = SubID))+
  geom_point(size = 1, color = "gray60")+
  stat_summary(geom="errorbar", fun.data = mean_se, aes(group = LegSpeed)) +
  stat_summary(geom="point", fun = mean, size = 2.5, aes(group = LegSpeed))+
  scale_x_continuous(breaks = c(3,4,5,6,7,8,9,10,11,12))+
  scale_y_continuous(limits = c(0.75,1.15))+
  labs(x = "Speed (m/s)", y = "Leg Length (m)")+
  theme_classic()+
  theme(legend.position = "none", plot.title = element_text(hjust = 0.5))

ex_to4

#Combine standing and take-off graphs
ex_st_to4 <- plot_grid(ex_st3+theme(axis.title.x=element_blank()), ex_to4+theme(axis.line.y = element_blank(),axis.title.y = element_blank(), axis.text.y = element_blank(),axis.ticks.y = element_blank(), axis.title.x=element_blank()), ncol = 2, nrow = 1, rel_widths = c(1,4))
ex_st_to4


```
**Plot 1**
```{r}

#combine touchdown, midstance, and  take-off
ex4 <- plot_grid(ex_st_td4, ex_st_ms4, ex_st_to4, ncol = 1, nrow = 3)
ex4

```

**Touchdown Non-amputee and Bilateral Plot**
```{r}

#Standing Leg Length Graph
all_st2 <- ggplot(data = standing_data.blna, aes(x=Stand_shift, y=standing_leg_length, fill = Leg.Type, shape = Leg.Type, col = AmpType)) +
  scale_fill_manual(values = c("black", "white"))+
  scale_shape_manual(values = c(17, 23))+
  geom_point(size = 1, color = "gray60")+
  stat_summary(geom="errorbar", fun.data = mean_se, aes(group = Leg.Type)) +
  stat_summary(geom="point", fun = mean, size = 2.5, aes(group = Leg.Type))+
  scale_x_continuous(limits = c(1,3), breaks = 2, labels = "Standing", expand = c(0,0))+
  scale_y_continuous(limits = c(0.75,1.15))+
  labs(y = "Leg Length (m)")+
  scale_color_manual(values = c("black", "black","gray")) +
  theme_classic()+
  theme(legend.position = "none", plot.title = element_text(hjust = 0.5))

all_st2


#Touchdown Graph
all_td2 <- ggplot(data = rsp_height_data.ht0_blna_whole, aes(x=Speed_shift, y=length_td, fill = Leg.Type, shape = Leg.Type, col = AmpType)) +
  scale_fill_manual(values = c("black", "white"))+
  scale_shape_manual(values = c(17, 23))+
  geom_point(size = 1, color = "gray60")+
  stat_summary(geom="errorbar", fun.data = mean_se, aes(group = LegSpeed)) +
  stat_summary(geom="point", fun = mean, size = 2.5, aes(group = LegSpeed))+
  scale_x_continuous(breaks = c(3,4,5,6,7,8,9,10,11,12))+
  scale_y_continuous(limits = c(0.75,1.15))+
  labs(x = "Speed (m/s)", y = "Leg Length (m)")+
  scale_color_manual(values = c("black", "black", "gray")) +
  theme_classic()+
  theme(legend.position = "none", plot.title = element_text(hjust = 0.5))

all_td2

#Combine standing and touchdown graphs
all_st_td2 <- plot_grid(all_st2+theme(axis.title.x=element_blank()), all_td2+theme(axis.line.y = element_blank(),axis.title.y = element_blank(), axis.text.y = element_blank(),axis.ticks.y = element_blank(), axis.title.x=element_blank()), ncol = 2, nrow = 1, rel_widths = c(1,4))
all_st_td2

```
**Midstance Non-amputee and Bilateral Plot**
```{r}

#Midstance Graph
all_ms2 <- ggplot(data = rsp_height_data.ht0_blna_whole, aes(x=Speed_shift, y=length_ms, fill = Leg.Type, shape = Leg.Type, col = AmpType)) +
  scale_fill_manual(values = c("black", "white"))+
  scale_shape_manual(values = c(17, 23))+
  geom_point(size = 1, color = "gray60")+
  stat_summary(geom="errorbar", fun.data = mean_se, aes(group = LegSpeed)) +
  stat_summary(geom="point", fun = mean, size = 2.5, aes(group = LegSpeed))+
  scale_x_continuous(breaks = c(3,4,5,6,7,8,9,10,11,12))+
  scale_y_continuous(limits = c(0.75,1.15))+
  labs(x = "Speed (m/s)", y = "Leg Length (m)")+
  scale_color_manual(values = c("black", "black", "gray")) +
  theme_classic()+
  theme(legend.position = "none", plot.title = element_text(hjust = 0.5))

all_ms2

#Combine standing and midstance graphs
all_st_ms2 <- plot_grid(all_st2+theme(axis.title.x=element_blank()), all_ms2+theme(axis.line.y = element_blank(),axis.title.y = element_blank(), axis.text.y = element_blank(),axis.ticks.y = element_blank(), axis.title.x=element_blank()), ncol = 2, nrow = 1, rel_widths = c(1,4))
all_st_ms2

```

**Take-off Non-amputee and Bilateral Plot**
```{r}

#Take-off Graph
all_to2 <- ggplot(data = rsp_height_data.ht0_blna_whole, aes(x=Speed_shift, y=length_to, fill = Leg.Type, shape = Leg.Type, col = AmpType)) +
  scale_fill_manual(values = c("black", "white"))+
  scale_shape_manual(values = c(17, 23))+
  geom_point(size = 1, color = "gray60")+
  stat_summary(geom="errorbar", fun.data = mean_se, aes(group = LegSpeed)) +
  stat_summary(geom="point", fun = mean, size = 2.5, aes(group = LegSpeed))+
  scale_x_continuous(breaks = c(3,4,5,6,7,8,9,10,11,12))+
  scale_y_continuous(limits = c(0.75,1.15))+
  labs(x = "Speed (m/s)", y = "Leg Length (m)")+
  scale_color_manual(values = c("black", "black", "gray")) +
  theme_classic()+
  theme(legend.position = "none", plot.title = element_text(hjust = 0.5))

all_to2

#Combine standing and take-off graphs
all_st_to2 <- plot_grid(all_st2+theme(axis.title.x=element_blank()), all_to2+theme(axis.line.y = element_blank(),axis.title.y = element_blank(), axis.text.y = element_blank(),axis.ticks.y = element_blank(), axis.title.x=element_blank()), ncol = 2, nrow = 1, rel_widths = c(1,4))
all_st_to2

```

**Plot 2**
```{r}

#combine touchdown, midstance, and  take-off
ex6 <- plot_grid(all_st_td2, all_st_ms2, all_st_to2, ncol = 1, nrow = 3)
ex6

```

**Figure 1 Leg Lengths Plot**
```{r}

#Leg length plots with lme (did not fit an lme for bilateral vs. nonamp for leg length plots)
fig1_v2 <- plot_grid(ex4, ex6, ncol = 2, nrow = 1)
fig1_v2

ggsave("fig1_leg_length_v2.pdf", plot = fig1_v2, device = "pdf", useDingbats = FALSE, width = 10, height = 10, units = "in")

```
**Leg Length Ratio Plots**

**Unilateral**

**Touchdown (ADD LME)**
```{r}

#LME from Stats.Rmd
LegRatioTD <- lmer(ratio_td ~ Speed  + Leg.Type + Leg.Type*Speed + (1|SubID), data=unilateral_data.ht0, REML=FALSE, na.action=na.omit)

#Fixed effects from the model
LegRatioTD_effects <- as.data.frame(fixef(LegRatioTD))
LegRatioTD_int <- LegRatioTD_effects[1,1]
LegRatioTD_speed <- LegRatioTD_effects[2,1]
LegRatioTD_type_pl <- LegRatioTD_effects[3,1]
LegRatioTD_speed_type_pl <- LegRatioTD_effects[4,1]

#Touchdown Graph
rat_td_v2 <- ggplot(data = unilateral_data.ht0_whole, aes(x=Speed_shift, y=ratio_td, fill = Leg.Type, shape = Leg.Type)) +
  scale_fill_manual(values = c("black", "white"))+
  scale_shape_manual(values = c(19, 21))+
  geom_line(aes(group = SpeedSub), color = "gray60")+
  geom_point(size = 1, alpha = 1, color = "gray60")+
  stat_summary(geom="errorbar", fun.data = mean_se, aes(group = LegSpeed), color = "black") +
  stat_summary(geom="point", fun = mean, size = 2.5, aes(group = LegSpeed), color = "black")+
  geom_abline(slope = LegRatioTD_speed, intercept = LegRatioTD_int)+ #biological leg
  geom_abline(slope = LegRatioTD_speed + LegRatioTD_speed_type_pl, intercept = LegRatioTD_int + LegRatioTD_type_pl, linetype = 2)+ #prosthetic leg
  scale_x_continuous(breaks = c(3,4,5,6,7,8,9,10,11,12))+
  scale_y_continuous(limits = c(0.75,1.25))+
  labs(x = "Speed (m/s)", y = "Leg Length Ratio")+
  theme_classic()+
  theme(legend.position = "none", plot.title = element_text(hjust = 0.5))

rat_td_v2

```
**Midstance (ADD LME)**
```{r}

#LME from Stats.Rmd
LegRatioMS3 <- lmer(ratio_ms ~  Leg.Type + (1|SubID), data=unilateral_data.ht0, REML=FALSE, na.action=na.omit)

#Fixed effects from the model
LegRatioMS3_effects <- as.data.frame(fixef(LegRatioMS3))
LegRatioMS3_int <- LegRatioMS3_effects[1,1]
LegRatioMS3_type_pl <- LegRatioMS3_effects[2,1]

#Midstance Graph
rat_ms_v2 <- ggplot(data = unilateral_data.ht0_whole, aes(x=Speed_shift, y=ratio_ms, fill = Leg.Type, shape = Leg.Type)) +
  scale_fill_manual(values = c("black", "white"))+
  scale_shape_manual(values = c(19, 21))+
  geom_line(aes(group = SpeedSub), color = "gray60")+
  geom_point(size = 1, alpha = 1, color = "gray60")+
  stat_summary(geom="errorbar", fun.data = mean_se, aes(group = LegSpeed), color = "black") +
  stat_summary(geom="point", fun = mean, size = 2.5, aes(group = LegSpeed), color = "black")+
  geom_abline(slope = 0, intercept = LegRatioMS3_int)+ #biological leg
  geom_abline(slope = 0, intercept = LegRatioMS3_int + LegRatioMS3_type_pl, linetype = 2)+ #prosthetic leg
  scale_x_continuous(breaks = c(3,4,5,6,7,8,9,10,11,12))+
  scale_y_continuous(limits = c(0.75,1.25))+
  labs(x = "Speed (m/s)", y = "Leg Length Ratio")+
  theme_classic()+
  theme(legend.position = "none", plot.title = element_text(hjust = 0.5))

rat_ms_v2

```
**Take-off (ADD LME)**
```{r}

#LME from RSP Height Stats.Rmd
LegRatioTO3 <- lmer(ratio_to ~ Leg.Type + (1|SubID), data=unilateral_data.ht0, REML=FALSE, na.action=na.omit)

#Fixed effects from the model
LegRatioTO3_effects <- as.data.frame(fixef(LegRatioTO3))
LegRatioTO3_int <- LegRatioTO3_effects[1,1]
LegRatioTO3_type_pl <- LegRatioTO3_effects[2,1]

#Take-off Graph
rat_to_v2 <- ggplot(data = unilateral_data.ht0_whole, aes(x=Speed_shift, y=ratio_to, fill = Leg.Type, shape = Leg.Type)) +
  scale_fill_manual(values = c("black", "white"))+
  scale_shape_manual(values = c(19, 21))+
  geom_line(aes(group = SpeedSub), color = "gray60")+
  geom_point(size = 1, alpha = 1, color = "gray60")+
  stat_summary(geom="errorbar", fun.data = mean_se, aes(group = LegSpeed), color = "black") +
  stat_summary(geom="point", fun = mean, size = 2.5, aes(group = LegSpeed), color = "black")+
  geom_abline(slope = 0, intercept = LegRatioTO3_int)+ #biological leg
  geom_abline(slope = 0, intercept = LegRatioTO3_int + LegRatioTO3_type_pl, linetype = 2)+ #prosthetic leg
  scale_x_continuous(breaks = c(3,4,5,6,7,8,9,10,11,12))+
  scale_y_continuous(limits = c(0.75,1.25))+
  labs(x = "Speed (m/s)", y = "Leg Length Ratio")+
  theme_classic()+
  theme(legend.position = "none", plot.title = element_text(hjust = 0.5))

rat_to_v2

```
**Leg Length Ratio Plot Unilaterals (with LME)**
```{r}

#combine touchdown, midstance, and  take-off
rat_v2 <- plot_grid(rat_td_v2, rat_ms_v2, rat_to_v2, ncol = 1, nrow = 3)
rat_v2

```

**Non-amputee and Bilaterals**

**Touchdown**
```{r}

#LME from Stats.Rmd
LegRatioTDAll <- lmer(ratio_td ~ Speed + AmpType + AmpType*Speed + (1|SubAmp), data=bilatnonamp.ht0, REML=FALSE, na.action=na.omit)

#Fixed effects from the model
LegRatioTDAll_effects <- as.data.frame(fixef(LegRatioTDAll))
LegRatioTDAll_int <- LegRatioTDAll_effects[1,1]
LegRatioTDAll_speed <- LegRatioTDAll_effects[2,1]
LegRatioTDAll_type_nonamp <- LegRatioTDAll_effects[3,1]
LegRatioTDAll_speed_type_nonamp <- LegRatioTDAll_effects[4,1]

#Touchdown Graph + LME
all_rat_td2_lme <- ggplot(data = rsp_height_data.ht0_blna_whole, aes(x=Speed_shift, y=ratio_td, fill = Leg.Type, shape = Leg.Type)) +
  scale_fill_manual(values = c("black", "white"))+
  scale_shape_manual(values = c(17, 23))+
  geom_point(size = 1, alpha = 1, color = "gray60")+
  stat_summary(geom="errorbar", fun.data = mean_se, aes(group = LegSpeed), color = "black") +
  stat_summary(geom="point", fun = mean, size = 2.5, aes(group = LegSpeed), color = "black")+
  geom_abline(slope = LegRatioTDAll_speed + LegRatioTDAll_speed_type_nonamp, intercept = LegRatioTDAll_int + LegRatioTDAll_type_nonamp)+ #nonamps
  geom_abline(slope = LegRatioTDAll_speed, intercept = LegRatioTDAll_int, linetype = 2)+ #bilaterals
  scale_x_continuous(breaks = c(3,4,5,6,7,8,9,10,11,12))+
  scale_y_continuous(limits = c(0.75,1.25))+
  labs(x = "Speed (m/s)", y = "Leg Length Ratio")+
  scale_color_manual(values = c("black", "black", "gray")) +
  theme_classic()+
  theme(legend.position = "none", plot.title = element_text(hjust = 0.5))

all_rat_td2_lme

```
**Midstance**
```{r}

#LME from Stats.Rmd
LegRatioMSAll <- lmer(ratio_ms ~ Speed + AmpType + AmpType*Speed + (1|SubAmp), data=bilatnonamp.ht0, REML=FALSE, na.action=na.omit)

#Fixed effects from the model
LegRatioMSAll_effects <- as.data.frame(fixef(LegRatioMSAll))
LegRatioMSAll_int <- LegRatioMSAll_effects[1,1]
LegRatioMSAll_speed <- LegRatioMSAll_effects[2,1]
LegRatioMSAll_type_nonamp <- LegRatioMSAll_effects[3,1]
LegRatioMSAll_speed_type_nonamp <- LegRatioMSAll_effects[4,1]

#Midstance Graph + LME
all_rat_ms2_lme <- ggplot(data = rsp_height_data.ht0_blna_whole, aes(x=Speed_shift, y=ratio_ms, fill = Leg.Type, shape = Leg.Type, col = AmpType)) +
  scale_fill_manual(values = c("black", "white"))+
  scale_shape_manual(values = c(17, 23))+
  geom_point(size = 1, alpha = 1, color = "gray60")+
  stat_summary(geom="errorbar", fun.data = mean_se, aes(group = LegSpeed), color = "black") +
  stat_summary(geom="point", fun = mean, size = 2.5, aes(group = LegSpeed), color = "black")+
  geom_abline(slope = LegRatioMSAll_speed + LegRatioMSAll_speed_type_nonamp, intercept = LegRatioMSAll_int + LegRatioMSAll_type_nonamp)+ #nonamps
  geom_abline(slope = LegRatioMSAll_speed, intercept = LegRatioMSAll_int, linetype = 2)+ #bilaterals
  scale_x_continuous(breaks = c(3,4,5,6,7,8,9,10,11,12))+
  scale_y_continuous(limits = c(0.75,1.25))+
  labs(x = "Speed (m/s)", y = "Leg Length Ratio")+
  scale_color_manual(values = c("black", "black", "gray")) +
  theme_classic()+
  theme(legend.position = "none", plot.title = element_text(hjust = 0.5))

all_rat_ms2_lme

```
**Take-off**
```{r}

#LME from Stats.Rmd
LegRatioTOAll <- lmer(ratio_to ~ Speed  + AmpType + AmpType*Speed + (1|SubAmp), data=bilatnonamp.ht0, REML=FALSE, na.action=na.omit)

#Fixed effects from the model
LegRatioTOAll_effects <- as.data.frame(fixef(LegRatioTOAll))
LegRatioTOAll_int <- LegRatioTOAll_effects[1,1]
LegRatioTOAll_speed <- LegRatioTOAll_effects[2,1]
LegRatioTOAll_type_nonamp <- LegRatioTOAll_effects[3,1]
LegRatioTOAll_speed_type_nonamp <- LegRatioTOAll_effects[4,1]

#Take-off Graph + LME
all_rat_to2_lme <- ggplot(data = rsp_height_data.ht0_blna_whole, aes(x=Speed_shift, y=ratio_to, fill = Leg.Type, shape = Leg.Type, col = AmpType)) +
  scale_fill_manual(values = c("black", "white"))+
  scale_shape_manual(values = c(17, 23))+
  geom_point(size = 1, alpha = 1, color = "gray60")+
  stat_summary(geom="errorbar", fun.data = mean_se, aes(group = LegSpeed), color = "black") +
  stat_summary(geom="point", fun = mean, size = 2.5, aes(group = LegSpeed), color = "black")+
  geom_abline(slope = LegRatioTOAll_speed + LegRatioTOAll_speed_type_nonamp, intercept = LegRatioTOAll_int + LegRatioTOAll_type_nonamp)+ #nonamps
  geom_abline(slope = LegRatioTOAll_speed, intercept = LegRatioTOAll_int, linetype = 2)+ #bilaterals
  scale_x_continuous(breaks = c(3,4,5,6,7,8,9,10,11,12))+
  scale_y_continuous(limits = c(0.75,1.25))+
  labs(x = "Speed (m/s)", y = "Leg Length Ratio")+
  scale_color_manual(values = c("black", "black", "gray")) +
  theme_classic()+
  theme(legend.position = "none", plot.title = element_text(hjust = 0.5))

all_rat_to2_lme

```
**Leg Length Ratio Plot Non-amputee and Bilaterals (with LME)**
```{r}

#combine touchdown, midstance, and  take-off
ex8 <- plot_grid(all_rat_td2_lme, all_rat_ms2_lme, all_rat_to2_lme, ncol = 1, nrow = 3)
ex8

```

**Figure 2 Leg Ratio Plot Version 2 (with LMEs)**
```{r}

#Figure 2 leg ratio plot
fig2_v2 <- plot_grid(rat_v2, ex8, ncol = 2, nrow = 1)
fig2_v2

ggsave("fig2_leg_ratio_v2.pdf", plot = fig2_v2, device = "pdf", useDingbats = FALSE, width = 10, height = 10, units = "in")

```

**Unilateral Standing vs. Running Prosthetic Leg Length**
```{r}

#Touchdown
unilat_vs_height_td <- ggplot(data=unilateral_data[unilateral_data$Leg.Type == "PL",], aes(x = Standing_adj, y = length_td, col = SubID))+
  geom_point(size = 2, alpha = 1, shape = 21)+
  geom_abline(slope = 1)+
  stat_poly_line(formula = y~x)+
  stat_poly_eq(method = "lm", formula = y~x, output.type = "expression", aes(label = paste(after_stat(eq.label),  after_stat(rr.label), sep = "*\", \"*")))+
  scale_y_continuous(limits = c(0.7,1.15))+
  scale_x_continuous(limits = c(0.7,1.15))+
  labs(x = "Standing Prosthetic Leg Length (m)", y = "Touchdown Prosthetic Leg Length (m)")+
  theme_classic()+
  theme(plot.title = element_text(hjust = 0.5))

unilat_vs_height_td

#Midstance
unilat_vs_height_ms <- ggplot(data=unilateral_data[unilateral_data$Leg.Type == "PL",], aes(x = Standing_adj, y = length_ms, col = SubID))+
  geom_point(size = 2, alpha = 1, shape = 21)+
  geom_abline(slope = 1)+
  stat_poly_line(formula = y~x)+
  stat_poly_eq(method = "lm", formula = y~x, output.type = "expression", aes(label = paste(after_stat(eq.label),  after_stat(rr.label), sep = "*\", \"*")))+
  scale_y_continuous(limits = c(0.7,1.15))+
  scale_x_continuous(limits = c(0.7,1.15))+
  labs(x = "Standing Prosthetic Leg Length (m)", y = "Midstance Prostheticc Leg Length (m)")+
  theme_classic()+
  theme(plot.title = element_text(hjust = 0.5))

unilat_vs_height_ms

#Take-off
unilat_vs_height_to <- ggplot(data=unilateral_data[unilateral_data$Leg.Type == "PL",], aes(x = Standing_adj, y = length_to, col = SubID))+
  geom_point(size = 2, alpha = 1, shape = 21)+
  geom_abline(slope = 1)+
  stat_poly_line(formula = y~x)+
  stat_poly_eq(method = "lm", formula = y~x, output.type = "expression", aes(label = paste(after_stat(eq.label),  after_stat(rr.label), sep = "*\", \"*")))+
  scale_y_continuous(limits = c(0.7,1.15))+
  scale_x_continuous(limits = c(0.7,1.15))+
  labs(x = "Standing Prosthetic Leg Length (m)", y = "Take-off Prosthetic Leg Length (m)")+
  theme_classic()+
  theme(plot.title = element_text(hjust = 0.5))

unilat_vs_height_to

ggsave("uni_height_td.pdf", plot = unilat_vs_height_td+theme(legend.position = "none"), device = "pdf", useDingbats = FALSE, width = 8, height = 8, units = "in")
ggsave("uni_height_ms.pdf", plot = unilat_vs_height_ms+theme(legend.position = "none"), device = "pdf", useDingbats = FALSE, width = 8, height = 8, units = "in")
ggsave("uni_height_to.pdf", plot = unilat_vs_height_to+theme(legend.position = "none"), device = "pdf", useDingbats = FALSE, width = 8, height = 8, units = "in")

```
**Bilateral Standing vs. Running Prosthetic Leg Length**

```{r}

#Touchdown
bilat_vs_height_td <- ggplot(data = bilateral_data, aes(x = Standing_adj, y = length_td, col = SubID))+
  geom_point(size = 2, alpha = 1, shape = 23)+
  geom_abline(slope = 1)+
  stat_poly_line(formula = y~x)+
  stat_poly_eq(method = "lm", formula = y~x, output.type = "expression", aes(label = paste(after_stat(eq.label),  after_stat(rr.label), sep = "*\", \"*")))+
  scale_y_continuous(limits = c(0.7,1.15))+
  scale_x_continuous(limits = c(0.7,1.15))+
  labs(x = "Standing Leg Length (m)", y = "Touchdown Leg Length (m)")+
  theme_classic()+
  theme(plot.title = element_text(hjust = 0.5))

bilat_vs_height_td

#Midstance
bilat_vs_height_ms <- ggplot(data = bilateral_data, aes(x = Standing_adj, y = length_ms, col = SubID))+
  geom_point(size = 2, alpha = 1, shape = 23)+
  geom_abline(slope = 1)+
  stat_poly_line(formula = y~x)+
  stat_poly_eq(method = "lm", formula = y~x, output.type = "expression", aes(label = paste(after_stat(eq.label),  after_stat(rr.label), sep = "*\", \"*")))+
  scale_y_continuous(limits = c(0.7,1.15))+
  scale_x_continuous(limits = c(0.7,1.15))+
  labs(x = "Standing Leg Length (m)", y = "Midstance Leg Length (m)")+
  theme_classic()+
  theme(plot.title = element_text(hjust = 0.5))

bilat_vs_height_ms

#Take-off
bilat_vs_height_to <- ggplot(data = bilateral_data, aes(x = Standing_adj, y = length_to, col = SubID))+
  geom_point(size = 2, alpha = 1, shape = 23)+
  geom_abline(slope = 1)+
  stat_poly_line(formula = y~x)+
  stat_poly_eq(method = "lm", formula = y~x, output.type = "expression", aes(label = paste(after_stat(eq.label),  after_stat(rr.label), sep = "*\", \"*")))+
  scale_y_continuous(limits = c(0.7,1.15))+
  scale_x_continuous(limits = c(0.7,1.15))+
  labs(x = "Standing Leg Length (m)", y = "Toe-off Leg Length (m)")+
  theme_classic()+
  theme(plot.title = element_text(hjust = 0.5))

bilat_vs_height_to

ggsave("height_td.pdf", plot = bilat_vs_height_td, device = "pdf", useDingbats = FALSE, width = 8, height = 8, units = "in")
ggsave("height_ms.pdf", plot = bilat_vs_height_ms, device = "pdf", useDingbats = FALSE, width = 8, height = 8, units = "in")
ggsave("height_to.pdf", plot = bilat_vs_height_to, device = "pdf", useDingbats = FALSE, width = 8, height = 8, units = "in")

```
**Appendix Figure**

```{r}

#Appendix figure (RSP changing heights)
appen_uni <- plot_grid(unilat_vs_height_td+theme(legend.position = "none"), unilat_vs_height_ms+theme(legend.position = "none"), unilat_vs_height_to+theme(legend.position = "none"),  ncol = 1, nrow = 3)
appen_uni

appen_bi <- plot_grid(bilat_vs_height_td+theme(legend.position = "none"), bilat_vs_height_ms+theme(legend.position = "none"), bilat_vs_height_to+theme(legend.position = "none"),  ncol = 1, nrow = 3)
appen_bi

appen_fig <- plot_grid(appen_uni, appen_bi, ncol = 2, nrow = 1)
appen_fig

ggsave("appen_fig.pdf", plot = appen_fig, device = "pdf", useDingbats = FALSE, width = 10, height = 14.77, units = "in")

```
