# Supplementary material for: Equivalent running leg lengths require prosthetic legs to be longer than biological legs during standing
Source: Sci Rep. 2023 May 11;13:7679. doi: 10.1038/s41598-023-34346-x (PMC10175537; doi:10.1038/s41598-023-34346-x)
Supplement: Supplementary file 2 — Supplementary Information 2. [file 41598_2023_34346_MOESM2_ESM.zip › Supplemental Materials/Info.txt]

Data.csv: CSV file of processed data from 'Natural prosthetic leg lengths during standing yield unnaturally short legs during running' manuscript

	SubID: Subject number
	AmpType: Amputation type; BL- bilateral, UL- unilateral, NonAmp- non-amputee
	Leg Type: PL- prosthetic leg, BioLeg- biological leg
	Category: Prosthesis stiffness category
	Height: Prosthesis height relative to recommended prosthesis height in cm
	BodyMass: Subject body mass in kg
	Speed: Running speed in m/s
	maxGRF_N: Peak vertical ground reaction force in N
	maxGRF_BW: Peak vertical ground reaction force normalized to bodyweight
	length_td: Running leg length at touchdown in m
	length_ms: Running leg length at midstance in m
	length_to: Running leg length at take-off in m
	angle_td: Leg angle at touchdown in deg
	angle_to: Leg angle at take-off in deg
	standing_leg_length: Standing leg length in m
	Standing: Standing leg length is the same for every row for a given subject, indicate one row per subject with a 1 so they can be used for standing leg length statistics and plots

Stats.Rmd: RStudio Markdown file of the code for the statistics in 'Natural prosthetic leg lengths during standing yield unnaturally short legs during running' manuscript; uses Data.csv

Stats.pdf: PDF version of Stats.Rmd

Plots.Rmd: RStudio Markdown file of the code for the plots in 'Natural prosthetic leg lengths during standing yield unnaturally short legs during running' manuscript; uses Data.csv

Plots.pdf: PDF version of Plots.Rmd


	
	
	
