# Supplementary material for: Equivalent running leg lengths require prosthetic legs to be longer than biological legs during standing
Source: Sci Rep. 2023 May 11;13:7679. doi: 10.1038/s41598-023-34346-x (PMC10175537; doi:10.1038/s41598-023-34346-x)
Supplement: Supplementary file 2 — Supplementary Information 2. [file 41598_2023_34346_MOESM2_ESM.zip › Supplemental Materials/Data.csv]

SubID	AmpType	Leg Type	Category	Height	BodyMass	Speed	maxGRF_N	maxGRF_BW	length_td	length_ms	length_to	angle_td	angle_to	standing_leg_length	Standing
1	BL	PL	4	-2	69.68	3	1926.7863	2.8188	0.9895	0.8589	0.9764	20.1193	15.4434	0.9593	0
1	BL	PL	4	-2	69.24	4	2075.9257	3.0561	0.9888	0.8487	0.9684	22.6593	17.7472	0.9593	0
1	BL	PL	4	-2	70.09	5	2195.8629	3.1936	0.9904	0.8432	0.9542	25.7288	18.8619	0.9593	0
1	BL	PL	4	-2	70.03	6	2288.6382	3.3314	0.9935	0.8377	0.9602	26.1398	20.8328	0.9593	0
1	BL	PL	4	-2	69.61	7	2233.0941	3.27	0.9901	0.8355	0.9568	27.3005	23.1387	0.9593	0
1	BL	PL	4	0	69.49	3	1923.0896	2.8211	0.9987	0.8629	0.9883	20.4158	16.1814	0.9593	1
1	BL	PL	4	0	69.36	4	2053.6129	3.0183	1.0012	0.8579	0.9834	22.8362	18.1902	0.9593	0
1	BL	PL	4	0	69.5	5	2209.1748	3.24	1.0011	0.8484	0.9768	25.1325	20.0451	0.9593	0
1	BL	PL	4	0	70.41	6	2307.991	3.3414	1.0044	0.8454	0.9651	26.1738	20.1298	0.9593	0
1	BL	PL	4	0	69.25	7	2160.9228	3.1807	1.0009	0.8429	0.9729	27.7924	23.8654	0.9593	0
1	BL	PL	4	0	70.58	8	2418.1472	3.4926	1.0043	0.8411	0.9665	28.202	23.7651	0.9593	0
1	BL	PL	4	0	68.54	9	2449.9573	3.6438	0.9952	0.8428	0.974	27.3278	25.54	0.9593	0
1	BL	PL	4	0	70.09	10	2468.5323	3.5903	1.0025	0.8419	0.9792	30.2126	28.9079	0.9593	0
1	BL	PL	4	2	69.22	3	1799.1234	2.6495	1.0246	0.8911	1.0128	20.6278	16.5547	0.9593	0
1	BL	PL	4	2	69.45	4	1914.7674	2.8106	1.0279	0.8847	1.01	23.1028	19.079	0.9593	0
1	BL	PL	4	2	69.11	5	2133.37	3.1468	1.0298	0.8774	1.0024	24.6538	19.8937	0.9593	0
1	BL	PL	4	2	69.89	6	2297.4156	3.3511	1.0284	0.8686	0.9962	25.8983	21.3003	0.9593	0
1	BL	PL	4	2	69.38	7	2394.3613	3.518	1.0214	0.8665	0.9945	25.4251	22.1909	0.9593	0
2	BL	PL	2	-2	71.28	3	1969.035	2.8158	1.0876	0.9651	1.0779	18.9362	13.2935	1.1017	0
2	BL	PL	2	-2	71.25	4	2092.9751	2.9946	1.0893	0.9598	1.0772	21.4847	16.3211	1.1017	0
2	BL	PL	2	-2	71.73	5	2044.0036	2.9047	1.0905	0.9601	1.0774	23.8565	19.8321	1.1017	0
2	BL	PL	2	-2	71.54	6	2121.1473	3.0225	1.0874	0.9574	1.0745	24.89	21.6269	1.1017	0
2	BL	PL	2	-2	71.49	7	2225.2362	3.1729	1.0813	0.9539	1.0757	24.931	23.1146	1.1017	0
2	BL	PL	2	-2	71.46	7.5	2362.2304	3.3698	1.0889	0.9508	1.0762	24.3107	23.3554	1.1017	0
2	BL	PL	2	-2	71.22	8	2170.4065	3.1064	1.0946	0.9554	1.0816	26.5906	25.7178	1.1017	0
2	BL	PL	2	-2	72.01	8.5	2362.6059	3.3443	1.0831	0.9584	1.0765	25.9627	24.8438	1.1017	0
2	BL	PL	2	-2	72.13	9	2542.7438	3.5935	1.0975	0.938	1.0594	27.2489	24.7228	1.1017	0
2	BL	PL	2	2	71.35	3	2034.7197	2.907	1.1268	0.985	1.1151	20.1605	13.5225	1.1017	0
2	BL	PL	2	2	71.11	4	1993.5969	2.858	1.1245	0.9831	1.1151	22.7153	17.4013	1.1017	0
2	BL	PL	2	2	71.22	5	2118.4166	3.0319	1.0996	0.978	1.1101	21.2538	19.5727	1.1017	0
2	BL	PL	2	2	71.5	6	2177.5519	3.1047	1.0862	0.9724	1.1158	20.8074	22.7302	1.1017	0
2	BL	PL	2	2	71.11	7	2347.2791	3.3651	1.0781	0.9651	1.1173	21.0704	24.6708	1.1017	0
2	BL	PL	2	2	71.47	8	2314.5785	3.3012	1.0694	0.9616	1.1119	20.5403	25.6417	1.1017	0
2	BL	PL	2	2	71.93	9	2179.6844	3.0888	1.122	0.956	1.1116	28.5917	28.8327	1.1017	0
2	BL	PL	2	2	71.58	9.25	2202.5986	3.1369	1.1195	0.9433	1.1177	29.6502	30.7109	1.1017	0
2	BL	PL	2	2	71.87	9.5	2361.2601	3.3491	1.0842	0.9505	1.1114	24.7166	29.4273	1.1017	0
2	BL	PL	2	0	72.01	3	1849.5726	2.6182	1.1043	0.9658	1.0895	20.6277	14.8976	1.1017	1
2	BL	PL	2	0	71.46	4	1880.9382	2.6831	1.1012	0.9591	1.0908	23.3824	19.4957	1.1017	0
2	BL	PL	2	0	71.62	5	1896.2439	2.6988	1.0846	0.9576	1.0911	23.2884	22.0203	1.1017	0
2	BL	PL	2	0	71.3	6	1960.5983	2.8029	1.0676	0.9497	1.0913	23.4051	25.0573	1.1017	0
2	BL	PL	2	0	71.41	8	2143.0455	3.0593	1.0992	0.9447	1.0838	27.6902	27.0989	1.1017	0
2	BL	PL	2	0	71.44	9	2185.0356	3.1177	1.0879	0.9457	1.0973	26.7741	28.4801	1.1017	0
2	BL	PL	2	0	71.68	9.5	2333.324	3.3184	1.0936	0.9424	1.0853	26.8653	29.2485	1.1017	0
3	BL	PL	2	-4	71.07	4	1756.6911	2.5197	1.0706	0.9388	1.0767	22.7349	20.8603	1.0874	0
3	BL	PL	2	-4	71.1	5	1864.5869	2.6733	1.054	0.9289	1.0483	24.4222	20.081	1.0874	0
3	BL	PL	2	-4	70.92	6	1928.9225	2.7727	1.0615	0.9249	1.078	25.9875	25.592	1.0874	0
3	BL	PL	2	-4	71.01	7	1942.8094	2.7891	1.0499	0.9262	1.0763	24.8863	38.3239	1.0874	0
3	BL	PL	2	-4	71.21	8	1891.4936	2.7078	1.0366	0.9276	1.0824	24.7241	28.5803	1.0874	0
3	BL	PL	2	-2	70.1	3	1730.569	2.5166	1.0804	0.9545	1.0818	20.321	16.7886	1.0874	0
3	BL	PL	2	-2	69.92	5	1921.8417	2.802	1.0563	0.9452	1.0868	21.2827	22.3343	1.0874	0
3	BL	PL	2	-2	70.69	6	2049.4189	2.9554	1.0541	0.9391	1.0874	22.7181	24.7902	1.0874	0
3	BL	PL	2	-2	70.59	7	2120.6936	3.0623	1.0528	0.9376	1.0937	22.431	26.3542	1.0874	0
3	BL	PL	2	-2	70.76	8	2079.8525	2.9961	1.0547	0.9376	1.0921	24.2437	27.5219	1.0874	0
3	BL	PL	2	-2	70.58	8.5	2103.2553	3.0376	1.0551	0.9347	1.0938	24.2245	29.0714	1.0874	0
3	BL	PL	2	-2	70.42	9	2191.558	3.1722	1.0416	0.9296	1.0825	22.8478	28.5122	1.0874	0
3	BL	PL	2	0	70.57	3	1642.9697	2.3734	1.1117	0.9711	1.0922	22.0635	16.3471	1.0874	1
3	BL	PL	2	0	70.24	5	1829.7418	2.6555	1.0953	0.9572	1.0951	24.7675	22.3273	1.0874	0
3	BL	PL	2	0	70.54	6	1887.1356	2.7269	1.0678	0.9537	1.1041	23.4485	82.5094	1.0874	0
3	BL	PL	2	0	70.67	8	2065.0764	2.9787	1.0791	0.9483	1.091	25.5129	26.4556	1.0874	0
4	BL	PL	3	-5	77.18	3	1951.5272	2.5775	1.0303	0.9172	1.0439	18.6944	18.0979	1.0215	0
4	BL	PL	3	-5	77.13	4	2270.1708	3.0004	1.0302	0.9008	1.0471	21.1775	21.2274	1.0215	0
4	BL	PL	3	-5	77.28	6	2667.6807	3.519	1.0325	0.8866	1.0504	24.5942	25.6068	1.0215	0
4	BL	PL	3	-5	72.79	7	2358.9277	3.3035	1.0343	0.8843	1.0478	25.6421	26.3803	1.0215	0
4	BL	PL	3	-5	69.88	8	2217.5503	3.2349	1.0314	0.8781	1.0432	26.8291	28.2219	1.0215	0
4	BL	PL	3	-5	72.57	9	2302.1136	3.2338	1.037	0.8834	1.046	27.9214	29.3631	1.0215	0
4	BL	PL	3	-5	72.04	10	2270.8798	3.2135	1.0355	0.8818	1.0445	27.7584	30.4151	1.0215	0
4	BL	PL	3	-3	76.6	3	2012.0166	2.6777	1.0498	0.9242	1.0492	20.0896	16.2693	1.0215	1
4	BL	PL	3	-3	76.89	4	2321.9544	3.0783	1.0535	0.911	1.0478	22.4624	18.7397	1.0215	0
4	BL	PL	3	-3	76.86	5	2397.9924	3.1804	1.0541	0.9071	1.0472	24.5773	21.6391	1.0215	0
4	BL	PL	3	-3	76.58	6	2517.2809	3.3509	1.0557	0.9062	1.0552	25.9335	23.4186	1.0215	0
4	BL	PL	3	-3	76.24	7	2633.1314	3.5207	1.0524	0.9036	1.0556	27.3824	25.4514	1.0215	0
4	BL	PL	3	-3	76.04	8	2674.8411	3.5857	1.0536	0.8912	1.0492	28.9379	27.3173	1.0215	0
4	BL	PL	3	-3	75.05	9	2630.3435	3.5726	1.0582	0.8965	1.0518	29.8358	28.1913	1.0215	0
4	BL	PL	3	-3	74.92	9.75	2655.7934	3.6134	1.0654	0.8979	1.0546	29.5635	28.8259	1.0215	0
4	BL	PL	3	-3	76.02	10	2650.9086	3.5546	1.064	0.895	1.0441	29.9366	28.5868	1.0215	0
4	BL	PL	3	-3	76.46	10.25	2709.4768	3.6125	1.0666	0.8979	1.0553	30.0936	30.0206	1.0215	0
4	BL	PL	3	-3	76.58	10.5	2608.1975	3.4717	1.0586	0.8943	1.0418	32.1591	30.4297	1.0215	0
5	BL	PL	2	-2	76.29	3	1959.4245	2.618	1.0171	0.8784	1.0162	20.8726	18.3278	1.0782	0
5	BL	PL	2	-2	76.43	4	2102.8876	2.8048	1.0144	0.8714	1.0222	23.2348	22.0939	1.0782	0
5	BL	PL	2	-2	76.67	5	2167.3082	2.8814	1.013	0.8689	1.0236	25.0909	24.6644	1.0782	0
5	BL	PL	2	-2	75.92	6	2266.8234	3.0438	0.9914	0.8639	1.0214	25.0028	27.5504	1.0782	0
5	BL	PL	2	-2	76.33	7	2361.0337	3.1532	0.9912	0.8625	1.007	26.2009	26.6166	1.0782	0
5	BL	PL	2	-2	76.45	8	2311.7569	3.0824	0.9939	0.8639	1.0295	25.1649	30.0144	1.0782	0
5	BL	PL	2	-2	76.06	9	2384.8211	3.1963	0.9945	0.8639	1.0251	26.653	31.1575	1.0782	0
5	BL	PL	2	0	75.48	3	1989.4496	2.6867	1.043	0.8936	1.0392	21.3969	17.9489	1.0782	1
5	BL	PL	2	0	74.88	4	2128.268	2.8972	1.0435	0.8861	1.0338	23.2843	20.4288	1.0782	0
5	BL	PL	2	0	75.17	5	2069.4383	2.8064	1.0429	0.8895	1.0355	25.3279	23.8213	1.0782	0
5	BL	PL	2	0	75.44	7	2198.6403	2.971	1.0239	0.8868	1.0397	26.3284	27.5294	1.0782	0
5	BL	PL	2	0	75.37	9	2371.6572	3.2077	0.9949	0.8811	1.0354	24.1011	29.876	1.0782	0
5	BL	PL	2	0	74.61	10	2438.864	3.3321	0.9939	0.8768	1.0402	26.0289	31.5891	1.0782	0
5	BL	PL	2	0	75.18	10.25	2509.589	3.4029	1.0069	0.8725	1.0363	27.3311	31.8749	1.0782	0
5	BL	PL	2	2	76.53	3	1907.6686	2.5409	1.0509	0.9157	1.0545	20.4416	18.997	1.0782	0
5	BL	PL	2	2	76.37	4	2081.1006	2.7776	1.0487	0.9068	1.0517	22.3929	21.8726	1.0782	0
5	BL	PL	2	2	76.29	5	2030.3348	2.713	1.0568	0.9096	1.0597	24.7884	24.9056	1.0782	0
5	BL	PL	2	2	75.66	6	2299.4619	3.0982	1.0264	0.9041	1.044	23.2163	24.6193	1.0782	0
5	BL	PL	2	2	76.93	8	2242.8011	2.9718	1.0136	0.906	1.0552	23.9677	29.5604	1.0782	0
5	BL	PL	2	2	76.44	9	2375.244	3.1675	1.0054	0.901	1.0563	23.5086	30.2523	1.0782	0
5	BL	PL	2	2	77.19	10	2399.7332	3.1691	1.0091	0.8954	1.059	24.0634	30.429	1.0782	0
1	UL	PL	4	0	83.27	3	2406.7848	2.9463	1.0971	0.9775	1.0457	19.9735	7.7587	1.127	1
1	UL	PL	4	0	82.13	4	2833.8961	3.5175	1.0988	0.9596	1.0883	20.6921	15.4503	1.127	0
1	UL	PL	4	0	82.7	5	2699.8716	3.328	1.0696	0.9574	1.0901	19.9126	18.6916	1.127	0
1	UL	PL	4	0	81.74	6	3043.0775	3.7949	1.0729	0.9518	1.077	18.5968	19.2156	1.127	0
1	UL	PL	4	0	82.12	7	2927.931	3.6343	1.0718	0.9481	1.0692	19.6897	20.5611	1.127	0
1	UL	PL	4	0	82.75	8	3231.3758	3.9807	1.0543	0.9434	1.0698	17.4038	21.0231	1.127	0
1	UL	PL	4	0	81.94	9	3179.9123	3.9559	1.0541	0.9426	1.0633	17.4361	21.9728	1.127	0
1	UL	PL	4	0	84.25	10	3097.8607	3.7482	1.0541	0.9478	1.0751	18.7783	24.9376	1.127	0
1	UL	PL	4	0	84.03	11.5	3030.1256	3.6759	1.0684	0.9555	1.0651	19.9843	24.5012	1.127	0
1	UL	PL	4	-2	84.25	3	1980.7857	2.3966	1.064	0.9553	1.0772	17.5813	18.2791	1.127	0
1	UL	PL	4	-2	84.06	4	2248.5482	2.7269	1.0665	0.9497	1.0808	19.365	21.3457	1.127	0
1	UL	PL	4	-2	83.88	5	2798.8609	3.4013	1.0668	0.9321	1.075	20.2531	21.5863	1.127	0
1	UL	PL	4	-2	83.68	6	3006.5728	3.6625	1.0412	0.9248	1.0753	17.0517	23.2001	1.127	0
1	UL	PL	4	-2	83.69	7	2885.4547	3.5146	1.0305	0.933	1.0834	16.0006	25.2618	1.127	0
1	UL	PL	4	-2	84.73	8	3156.8692	3.798	1.0361	0.9235	1.0694	16.0558	24.7065	1.127	0
1	UL	PL	4	-2	82.66	9	3145.9855	3.8795	1.0461	0.9254	1.0723	16.4528	25.8282	1.127	0
1	UL	PL	4	-2	84.82	10	2932.2025	3.5238	1.0475	0.9363	1.0878	19.9168	29.3479	1.127	0
1	UL	PL	4	-2	83.81	10.5	3037.6116	3.6944	1.0566	0.9348	1.084	20.9316	29.5089	1.127	0
1	UL	PL	4	2	83.12	3	2382.0052	2.9213	1.1073	0.9752	1.1017	18.0808	13.281	1.127	0
1	UL	PL	4	2	83.84	4	2171.4791	2.6401	1.1014	0.9672	1.0907	22.4656	18.2979	1.127	0
1	UL	PL	4	2	82.85	5	2684.1625	3.3027	1.0935	0.9544	1.0747	21.5468	17.4578	1.127	0
1	UL	PL	4	2	83.67	6	2757.5662	3.3596	1.0708	0.9473	1.076	18.9101	20.7496	1.127	0
1	UL	PL	4	2	83.09	7	2881.8893	3.5357	1.0694	0.9491	1.0811	18.7839	21.4866	1.127	0
1	UL	PL	4	2	83.55	8	2992.2035	3.6509	1.063	0.946	1.0797	18.5134	22.291	1.127	0
1	UL	PL	4	2	84.14	9	2926.282	3.5451	1.056	0.9597	1.0822	18.7886	23.8328	1.127	0
1	UL	PL	4	2	84.33	10	2829.075	3.4196	1.0772	0.9662	1.0737	21.8821	23.85	1.127	0
1	UL	PL	4	2	82.74	11	3015.614	3.7153	1.0599	0.9664	1.0815	18.8402	25.5416	1.127	0
1	UL	PL	4	2	83.14	12	2820.7373	3.4584	1.0667	0.9658	1.0773	20.7933	25.8932	1.127	0
2	UL	PL	2	0	58.56	3	1646.8662	2.8669	0.9131	0.788	0.9245	20.1622	18.3927	0.882	1
2	UL	PL	2	0	58.05	4	1688.974	2.9661	0.9106	0.7842	0.925	22.4881	22.1381	0.882	0
2	UL	PL	2	0	58.08	5	1731.3933	3.0389	0.9108	0.7828	0.9296	24.5321	24.8533	0.882	0
2	UL	PL	2	0	58.28	6	1655.1232	2.8948	0.9104	0.7889	0.9242	25.7728	26.4364	0.882	0
2	UL	PL	2	0	58.51	7	1597.5088	2.7833	0.9173	0.7946	0.935	25.3199	29.281	0.882	0
2	UL	PL	2	0	58.35	7.75	1715.897	2.9978	0.9153	0.794	0.936	25.7199	30.4847	0.882	0
2	UL	PL	2	0	58.17	7.9	1707.051	2.9916	0.9171	0.7995	0.9389	26.3993	30.5591	0.882	0
2	UL	PL	2	2	57.63	3	1482.0196	2.6214	0.9423	0.8201	0.9393	20.2804	17.4078	0.882	0
2	UL	PL	2	2	57.99	4	1550.8408	2.7263	0.9427	0.8148	0.9385	23.1229	19.8258	0.882	0
2	UL	PL	2	2	58.13	5	1509.1134	2.6465	0.9426	0.8187	0.9399	24.9124	22.6738	0.882	0
2	UL	PL	2	2	57.51	6	1486.0798	2.634	0.9476	0.8206	0.9442	25.919	24.9468	0.882	0
2	UL	PL	2	2	57.54	7	1459.6827	2.5858	0.9456	0.8172	0.9443	27.1705	27.2672	0.882	0
2	UL	PL	2	2	58.27	7.5	1508.8237	2.6397	0.9408	0.8149	0.9452	26.5299	28.2307	0.882	0
2	UL	PL	2	-2	57.94	3	1643.3358	2.8912	0.8954	0.7672	0.9014	18.8709	19.4177	0.882	0
2	UL	PL	2	-2	57.98	4	1641.6664	2.8862	0.8973	0.7699	0.9023	22.0044	22.5728	0.882	0
2	UL	PL	2	-2	57.65	5	1767.2045	3.1247	0.8957	0.7655	0.9099	24.5431	25.3164	0.882	0
2	UL	PL	2	-2	57.84	6	1710.6073	3.015	0.8967	0.7696	0.9043	25.1942	27.4086	0.882	0
2	UL	PL	2	-2	58.53	7	1777.8192	3.0961	0.9034	0.7698	0.9118	26.4092	30.1347	0.882	0
2	UL	PL	2	-2	58.19	7.5	1796.1385	3.1463	0.9009	0.7718	0.9121	26.334	30.1753	0.882	0
2	UL	PL	2	-2	57.88	7.75	1898.287	3.3433	0.9031	0.7678	0.9187	26.9443	31.218	0.882	0
3	UL	PL	1	0	59.04	3	1340.7586	2.3149	0.9224	0.7974	0.9281	20.2824	22.5825	0.878	1
3	UL	PL	1	0	58.95	4	1479.9311	2.5589	0.9254	0.7905	0.9317	23.0036	25.0838	0.878	0
3	UL	PL	1	0	59.22	5	1662.2124	2.8611	0.9267	0.7794	0.9323	24.5096	26.6423	0.878	0
3	UL	PL	1	0	59.01	6	1743.1172	3.0113	0.9099	0.7741	0.9349	20.4404	28.8468	0.878	0
3	UL	PL	1	0	59.62	7	1714.7837	2.932	0.9326	0.7844	0.9377	26.2068	30.8709	0.878	0
3	UL	PL	1	0	59.25	7.5	1624.0851	2.7939	0.9286	0.791	0.9461	26.299	32.2712	0.878	0
3	UL	PL	1	0	58.46	8	1822.9447	3.1784	0.9312	0.7741	0.9512	29.0034	32.7426	0.878	0
3	UL	PL	1	2	59.54	3	1361.069	2.3301	0.9245	0.7975	0.9329	20.5596	21.8418	0.878	0
3	UL	PL	1	2	59.56	4	1532.5222	2.6229	0.9242	0.7863	0.9281	23.3408	24.4316	0.878	0
3	UL	PL	1	2	59.69	5	1609.9602	2.7493	0.9197	0.7806	0.9314	22.0558	26.9621	0.878	0
3	UL	PL	1	2	59.34	6	1614.977	2.7741	0.9244	0.7826	0.9372	24.9926	29.5418	0.878	0
3	UL	PL	1	2	59.88	7	1746.7041	2.9735	0.9256	0.7756	0.9382	26.783	30.7792	0.878	0
3	UL	PL	1	2	59.11	7.5	1703.9546	2.9386	0.9264	0.7795	0.9494	28.6624	32.014	0.878	0
3	UL	PL	1	-2	59.48	3	1470.9737	2.5211	0.9007	0.7631	0.8927	20.2655	21.907	0.878	0
3	UL	PL	1	-2	59.01	4	1612.5733	2.7855	0.9002	0.7532	0.8946	23.8466	24.2155	0.878	0
3	UL	PL	1	-2	59.1	5	1665.8727	2.8734	0.9008	0.7503	0.8955	25.0856	26.9972	0.878	0
3	UL	PL	1	-2	59.14	6	1764.7865	3.0419	0.9035	0.7471	0.9031	26.5642	29.2675	0.878	0
3	UL	PL	1	-2	58.87	7	1815.6139	3.1438	0.9064	0.7415	0.9064	27.8112	31.2593	0.878	0
4	UL	PL	3	0	71.53	3	1894.7538	2.7004	0.9897	0.8697	0.9739	20.1649	14.9736	0.897	1
4	UL	PL	3	0	71.34	4	2179.3222	3.114	0.9898	0.8609	0.9751	22.7596	17.5683	0.897	0
4	UL	PL	3	0	71.14	5	2345.3569	3.3606	0.9905	0.8563	0.9718	24.5421	18.9948	0.897	0
4	UL	PL	3	0	71.36	6	2496.0331	3.5655	0.9924	0.8507	0.9665	25.5634	21.1174	0.897	0
4	UL	PL	3	0	71.35	7	2572.13	3.6746	0.994	0.8462	0.9593	27.0762	23.2783	0.897	0
4	UL	PL	3	0	71.35	8	2759.449	3.9423	1.002	0.8625	0.9919	27.4499	24.2964	0.897	0
4	UL	PL	3	0	70.1	9	2823.2554	4.1056	1.004	0.862	0.9864	27.5464	24.7726	0.897	0
4	UL	PL	3	0	71.41	10	2546.2789	3.635	1.003	0.8664	0.9957	27.5223	27.7822	0.897	0
4	UL	PL	3	0	71.58	11	2816.3499	4.011	0.9958	0.8458	0.9816	29.3216	29.6242	0.897	0
4	UL	PL	3	2	71.96	3	1723.5187	2.4416	1.0055	0.8921	0.9951	21.862	14.2225	0.897	0
4	UL	PL	3	2	71.4	4	2164.4345	3.09	1.0058	0.8767	0.9846	23.5465	15.3844	0.897	0
4	UL	PL	3	2	70.67	5	2207.3874	3.1839	1.0064	0.8758	0.9807	24.3418	18.708	0.897	0
4	UL	PL	3	2	72.22	6	2439.8927	3.4441	1.0116	0.8702	0.9881	26.4471	20.2157	0.897	0
4	UL	PL	3	2	70.79	7	2393.557	3.4465	1.011	0.8681	0.9703	26.0043	21.614	0.897	0
4	UL	PL	3	2	71.82	8	2434.8148	3.4558	1.0124	0.8689	0.9783	26.964	24.2637	0.897	0
4	UL	PL	3	2	70.4	9	2712.6871	3.9281	1.0093	0.8558	0.9654	27.3582	24.4058	0.897	0
4	UL	PL	3	2	70.49	10	2755.4603	3.985	1.0098	0.8538	0.9646	28.2282	25.4424	0.897	0
4	UL	PL	3	2	71.28	11	2591.2909	3.7055	1.0111	0.8686	0.9902	28.7704	29.7466	0.897	0
4	UL	PL	3	2	70.18	11.1	2656.6654	3.8588	1.0159	0.8682	0.9716	28.0144	27.8606	0.897	0
4	UL	PL	3	-2	71	3	1781.8	2.558	0.9829	0.8651	0.9701	20.5044	16.1859	0.897	0
4	UL	PL	3	-2	70.85	4	2020.1509	2.9064	0.9829	0.8546	0.9677	22.4219	18.2859	0.897	0
4	UL	PL	3	-2	70.79	5	2354.6801	3.3907	0.9817	0.8465	0.9648	23.8631	20.1088	0.897	0
4	UL	PL	3	-2	71.14	6	2468.8193	3.5378	0.9842	0.8437	0.963	25.1586	21.879	0.897	0
4	UL	PL	3	-2	70.34	7	2522.4246	3.6554	0.9874	0.8408	0.9589	25.7658	22.9028	0.897	0
4	UL	PL	3	-2	70.24	8	2590.7767	3.7598	0.9879	0.838	0.9553	26.717	24.5634	0.897	0
4	UL	PL	3	-2	69.44	9	2564.0854	3.764	0.9886	0.8407	0.9598	26.4821	26.1932	0.897	0
4	UL	PL	3	-2	70.1	11.25	2837.6558	4.1263	1.0054	0.8469	0.976	27.6928	28.5281	0.897	0
5	UL	PL	2	0	66.95	3	1746.2432	2.6587	1.0737	0.9445	1.0291	20.9789	11.226	1.01	1
5	UL	PL	2	0	66.84	4	1931.8923	2.9462	1.0721	0.937	1.0618	20.6157	17.116	1.01	0
5	UL	PL	2	0	66.84	5	2076.9841	3.1677	1.0738	0.9307	1.0586	22.6209	19.0251	1.01	0
5	UL	PL	2	0	67.08	6	2084.883	3.1682	1.076	0.9265	1.0588	24.4254	20.7796	1.01	0
5	UL	PL	2	0	67.52	7	2309.1665	3.4863	1.0778	0.9168	1.0647	25.5793	23.3388	1.01	0
5	UL	PL	2	0	66.73	8	2373.2827	3.6253	1.0823	0.9185	1.0682	26.1454	25.235	1.01	0
5	UL	PL	2	0	67.12	9	2541.0455	3.859	1.0821	0.9109	1.0732	27.5447	26.9941	1.01	0
5	UL	PL	2	0	66.7	9.25	2391.3752	3.6548	1.0811	0.9154	1.0733	28.1015	28.2363	1.01	0
5	UL	PL	2	-2	67.37	3	1877.4017	2.8405	1.0267	0.9031	1.0148	19.5391	14.1315	1.01	0
5	UL	PL	2	-2	67.67	4	2108.9147	3.1769	1.0293	0.8948	1.0153	21.6563	16.3475	1.01	0
5	UL	PL	2	-2	67.36	5	2243.3288	3.3948	1.0348	0.8889	1.0224	23.223	20.8123	1.01	0
5	UL	PL	2	-2	67.53	6	2336.769	3.5274	1.0359	0.8849	1.0177	25.6739	21.3379	1.01	0
5	UL	PL	2	-2	67.77	7	2449.6327	3.6847	1.0349	0.8783	1.0154	26.4996	23.2458	1.01	0
5	UL	PL	2	-2	67.57	8	2528.3779	3.8145	1.0382	0.88	1.0307	27.427	26.3481	1.01	0
5	UL	PL	2	-2	67.75	9	2624.5856	3.9492	1.0407	0.8706	1.031	29.0266	28.9681	1.01	0
5	UL	PL	2	1	67.22	3	1832.8627	2.7793	1.0546	0.928	1.0298	19.7333	10.6021	1.01	0
5	UL	PL	2	1	66.82	4	1857.4902	2.8337	1.0549	0.927	1.0355	21.4546	15.7373	1.01	0
5	UL	PL	2	1	67.26	5	2098.5337	3.1802	1.0606	0.9175	1.0323	24.0448	17.278	1.01	0
5	UL	PL	2	1	67.03	6	2248.841	3.42	1.0597	0.9123	1.031	25.3825	19.0052	1.01	0
5	UL	PL	2	1	67.17	7	2370.3746	3.597	1.064	0.9086	1.0388	27.0973	22.0693	1.01	0
5	UL	PL	2	1	67.15	9	2510.6666	3.8112	1.0666	0.9013	1.048	29.5641	25.7332	1.01	0
5	UL	PL	2	1	67.79	9.5	2669.8875	4.0145	1.0697	0.8903	1.0526	31.4684	29.5582	1.01	0
6	UL	PL	4	0	74.57	3	2010.6058	2.7484	1.0941	0.9734	1.0954	15.8713	15.8476	1.014	1
6	UL	PL	4	0	73.85	4	2050.8993	2.8308	1.095	0.9722	1.0983	18.1326	18.7583	1.014	0
6	UL	PL	4	0	74.37	5	2374.8862	3.2552	1.0952	0.9614	1.0907	18.6205	19.7637	1.014	0
6	UL	PL	4	0	73.47	7	2500.1325	3.4691	1.0967	0.9535	1.0909	21.1985	23.8129	1.014	0
6	UL	PL	4	0	74.5	8	2680.9613	3.6682	1.0951	0.9505	1.1042	22.365	27.1639	1.014	0
6	UL	PL	4	0	74.56	9	2967.4377	4.0571	1.0982	0.9416	1.1036	23.5482	28.2967	1.014	0
6	UL	PL	4	-2	74	3	1821.1641	2.5087	1.0753	0.9551	1.0674	17.4012	15.9674	1.014	0
6	UL	PL	4	-2	74.25	4	1973.698	2.7095	1.071	0.9578	1.0739	19.1534	19.3248	1.014	0
6	UL	PL	4	-2	74.34	5	2318.3024	3.179	1.0716	0.9414	1.0731	20.5112	21.2794	1.014	0
6	UL	PL	4	-2	74.08	6	2375.23	3.2686	1.0705	0.9365	1.0737	21.9115	24.1909	1.014	0
6	UL	PL	4	-2	74.11	7	2427.6897	3.3394	1.0753	0.933	1.0708	22.5882	25.6298	1.014	0
6	UL	PL	4	-2	75.44	8	2501.2861	3.3798	1.0777	0.9299	1.0714	23.0148	26.993	1.014	0
6	UL	PL	4	-2	74.33	9	2603.6673	3.5705	1.1107	0.9536	1.0985	24.8753	27.7208	1.014	0
6	UL	PL	4	-2	73.87	10	2865.7705	3.9547	1.0767	0.9191	1.0784	23.0252	30.3122	1.014	0
6	UL	PL	4	2	74.76	3	1794.6221	2.4471	1.1062	0.9878	1.0989	17.6342	15.4178	1.014	0
6	UL	PL	4	2	74.83	4	1892.1574	2.5777	1.1045	0.9896	1.1042	19.3479	18.3596	1.014	0
6	UL	PL	4	2	74.62	5	2092.0588	2.8578	1.1066	0.9798	1.1044	19.5442	21.0154	1.014	0
6	UL	PL	4	2	73.98	6	2468.9939	3.4019	1.1085	0.9624	1.0977	21.4511	21.5037	1.014	0
6	UL	PL	4	2	75.34	8	2296.0623	3.1068	1.1092	0.9628	1.0986	23.6777	26.8397	1.014	0
7	UL	PL	3	0	91.25	4	2188.1271	2.4445	1.074	0.9273	1.0391	24.3733	17.4902	0.992	1
7	UL	PL	3	0	91.63	5	2263.096	2.5177	1.0702	0.9276	1.0541	23.9792	20.8568	0.992	0
7	UL	PL	3	0	90.58	6	2165.7442	2.4373	1.0421	0.9282	1.0544	20.3775	22.7003	0.992	0
7	UL	PL	3	0	91.55	7	2325.0394	2.5889	1.036	0.9275	1.0603	19.6965	24.6739	0.992	0
7	UL	PL	3	0	90.69	8	2581.9738	2.9023	1.0175	0.9279	1.0591	17.4934	26.2114	0.992	0
7	UL	PL	3	-2	90.47	3	2354.9321	2.6535	1.0178	0.8799	0.9946	21.9433	14.0905	0.992	0
7	UL	PL	3	-2	91.29	4	2439.6533	2.7242	1.0207	0.8774	0.9924	24.5705	17.0207	0.992	0
7	UL	PL	3	-2	90.73	8	2811.0134	3.1581	0.9756	0.8646	0.9958	22.8962	27.3135	0.992	0
7	UL	PL	3	2	91.17	3	2194.5743	2.4538	1.0556	0.9217	1.0359	21.1053	13.8175	0.992	0
7	UL	PL	3	2	91.19	4	2288.4308	2.558	1.059	0.9243	1.0391	22.9701	17.6778	0.992	0
7	UL	PL	3	2	90.99	5	2388.2477	2.6755	1.0555	0.9212	1.0345	24.1008	18.4686	0.992	0
7	UL	PL	3	2	91.13	6	2410.473	2.6963	1.0244	0.9194	1.0347	21.9579	21.7539	0.992	0
7	UL	PL	3	2	90.97	7	2376.5482	2.6629	1.0047	0.9252	1.0411	22.0404	24.2935	0.992	0
7	UL	PL	3	2	91.18	8	2527.4045	2.8257	0.9991	0.9129	1.0394	21.0884	26.3663	0.992	0
7	UL	PL	3	2	91.83	8.5	2590.9085	2.876	1.0022	0.9217	1.0514	21.612	28.0193	0.992	0
7	UL	PL	3	2	90.5	8.75	2757.1641	3.1055	1.0057	0.9161	1.0435	22.4583	26.9551	0.992	0
7	UL	PL	3	2	90.47	9	2765.3427	3.1159	1.0073	0.9146	1.0492	22.2316	27.1496	0.992	0
8	UL	PL	3	0	75.51	3	1895.7903	2.5592	0.9827	0.8232	0.9725	19.5546	21.1969	0.942	1
8	UL	PL	3	0	75.76	4	2114.3747	2.8451	0.9812	0.8098	0.9716	22.275	23.5217	0.942	0
8	UL	PL	3	0	76.13	5	2170.892	2.9069	0.9767	0.8127	0.9818	24.2926	26.4556	0.942	0
8	UL	PL	3	0	75.47	6	2268.191	3.0635	0.9772	0.8186	0.9832	24.6357	28.838	0.942	0
8	UL	PL	3	0	75.4	7	2269.0238	3.0677	0.9824	0.8247	0.9853	25.4559	30.714	0.942	0
8	UL	PL	3	0	75.97	7.75	2426.5675	3.2561	0.9686	0.8093	0.9832	28.4214	31.266	0.942	0
9	UL	PL	5	-2	91.51	3	1907.3951	2.1248	1.0835	0.968	1.081	18.5623	19.529	1.075	0
9	UL	PL	5	-2	91.56	4	2187.7216	2.4357	1.0782	0.9531	1.0918	20.2481	22.6747	1.075	0
9	UL	PL	5	-2	91.41	5	2225.6764	2.482	1.0826	0.9546	1.0988	22.1767	24.59	1.075	0
9	UL	PL	5	-2	91.33	6	2358.3274	2.6322	1.0809	0.9609	1.1071	22.8731	25.7643	1.075	0
9	UL	PL	5	-2	89.83	7	2425.4197	2.7523	1.0953	0.9844	1.1141	20.8115	26.9993	1.075	0
9	UL	PL	5	-2	90.49	7.75	2597.8486	2.9264	1.0756	0.9555	1.1069	24.2948	26.6293	1.075	0
9	UL	PL	5	0	95.32	3	1781.2057	1.9049	1.085	0.9713	1.0746	20.8316	20.0763	1.075	1
9	UL	PL	5	0	95.68	4	2019.2122	2.1512	1.0778	0.9637	1.0704	20.0688	21.8795	1.075	0
9	UL	PL	5	0	94.4	5	2086.657	2.2533	1.076	0.9618	1.0767	22.26	23.4809	1.075	0
9	UL	PL	5	0	95.43	6	2293.7812	2.4501	1.0777	0.9561	1.0676	24.0863	24.0036	1.075	0
9	UL	PL	5	0	95.11	7	2240.4457	2.4013	1.0746	0.957	1.0782	24.771	25.8622	1.075	0
9	UL	PL	5	0.8	90.66	3	1706.0116	1.9183	1.0961	0.9849	1.0779	18.5396	20.7101	1.075	0
9	UL	PL	5	0.8	90.94	4	1984.2785	2.2242	1.0861	0.9689	1.0827	22.0199	22.2703	1.075	0
9	UL	PL	5	0.8	90.07	5	2126.7018	2.407	1.0862	0.9598	1.0753	22.7968	23.3392	1.075	0
9	UL	PL	5	0.8	91.07	6	2189.6729	2.451	1.0824	0.9705	1.1039	24.5116	24.5648	1.075	0
9	UL	PL	5	0.8	90.08	7	2156.9184	2.4407	1.0841	0.9792	1.1445	21.5901	27.5406	1.075	0
9	UL	PL	5	0.8	89.68	8	2303.2934	2.618	1.1033	0.9804	1.1158	24.6854	27.0378	1.075	0
10	UL	PL	5	0	87.84	3	2307.7825	2.678	0.9739	0.8461	0.9853	17.2122	19.3668	0.935	1
10	UL	PL	5	0	87.65	4	2324.5804	2.7036	0.9677	0.8443	0.9911	19.8121	23.4549	0.935	0
10	UL	PL	5	0	87.89	5	2507.0118	2.9078	0.9671	0.8453	0.9979	20.6304	25.4311	0.935	0
10	UL	PL	5	0	88.11	7	2128.8173	2.4628	0.9703	0.8771	0.9901	22.8303	27.3182	0.935	0
10	UL	PL	5	0	87.39	8	2163.9931	2.5243	0.9716	0.8731	1.0208	25.964	30.2524	0.935	0
10	UL	PL	5	0	87.83	9	2194.8018	2.5473	0.9556	0.8667	1.0142	25.6227	30.0047	0.935	0
10	UL	PL	5	-2	89.12	3	2508.5419	2.8693	0.9758	0.8326	0.9647	19.8535	17.1458	0.935	0
10	UL	PL	5	-2	88.78	4	2588.6388	2.9722	0.9731	0.8297	0.9636	22.6547	20.0772	0.935	0
10	UL	PL	5	-2	88.7	5	2513.4091	2.8883	0.9763	0.8384	0.9683	23.4168	22.9853	0.935	0
10	UL	PL	5	-2	88.81	6	2605.353	2.9906	0.9739	0.8375	0.9738	26.2084	24.9069	0.935	0
10	UL	PL	5	-2	88.72	7	2359.9488	2.7116	0.9771	0.8513	0.9723	27.184	26.4173	0.935	0
10	UL	PL	5	-2	88.91	8	2348.3388	2.6924	0.9567	0.8524	0.9773	26.2656	27.8958	0.935	0
10	UL	PL	5	-2	88.9	8.25	2352.4738	2.6975	0.9849	0.8543	0.9884	29.3729	28.5933	0.935	0
10	UL	PL	5	2	88.5	3	2280.6793	2.627	0.9878	0.8639	1.0068	18.2809	18.9747	0.935	0
10	UL	PL	5	2	88.67	4	2425.7213	2.7888	0.9825	0.8564	1.0081	20.7201	22.1307	0.935	0
10	UL	PL	5	2	87.53	5	2497.7045	2.9088	0.9766	0.8519	1.015	23.955	23.9836	0.935	0
10	UL	PL	5	2	88.97	6	2259.9921	2.5892	0.9787	0.8651	1.0136	25.2562	26.1729	0.935	0
10	UL	PL	5	2	88.95	7	2154.5274	2.4691	0.9841	0.8673	1.0216	27.5862	28.0852	0.935	0
10	UL	PL	5	2	87.51	8	2202.8677	2.5661	0.9406	0.8672	1.027	24.502	28.2978	0.935	0
1	UL	BioLeg	4	0	83.27	3	2809.0674	3.4388	1.0816	0.988	1.0517	16.4934	11.5744	1.062	1
1	UL	BioLeg	4	0	82.13	4	3089.2005	3.8344	1.0953	0.983	1.0802	16.6983	19.2672	1.062	0
1	UL	BioLeg	4	0	82.7	5	2849.1954	3.512	1.1003	0.9942	1.1127	17.4692	25.0488	1.062	0
1	UL	BioLeg	4	0	81.74	6	3366.8594	4.1987	1.1125	1.0024	1.1156	19.6218	22.565	1.062	0
1	UL	BioLeg	4	0	82.12	7	2772.2741	3.4411	1.1231	0.9975	1.0463	22.2673	22.4566	1.062	0
1	UL	BioLeg	4	0	82.75	8	2827.4024	3.4831	1.1325	1.0073	1.0817	21.1371	25.3057	1.062	0
1	UL	BioLeg	4	0	81.94	9	3008.5117	3.7427	1.1392	1.0088	1.0701	22.6161	24.3065	1.062	0
1	UL	BioLeg	4	0	84.25	10	3118.7414	3.7734	1.1413	1.0081	1.0859	22.9796	28.6494	1.062	0
1	UL	BioLeg	4	0	84.03	11.5	3107.5917	3.7698	1.1302	1.0047	1.0611	24.1895	25.7004	1.062	0
1	UL	BioLeg	4	-2	84.25	3	2124.023	2.5699	1.0742	0.987	1.1022	14.7448	21.8592	1.062	0
1	UL	BioLeg	4	-2	84.06	4	2402.4704	2.9135	1.085	0.9804	1.1077	17.533	24.0282	1.062	0
1	UL	BioLeg	4	-2	83.88	5	2546.9179	3.0951	1.1005	0.9919	1.1081	18.0779	24.7972	1.062	0
1	UL	BioLeg	4	-2	83.68	6	2677.2129	3.2613	1.1055	0.9902	1.106	18.2667	26.4389	1.062	0
1	UL	BioLeg	4	-2	83.69	7	2550.5648	3.1067	1.1091	1.0018	1.1116	19.3408	28.4282	1.062	0
1	UL	BioLeg	4	-2	84.73	8	2598.3932	3.1261	1.1256	1.0099	1.0931	20.1744	28.0658	1.062	0
1	UL	BioLeg	4	-2	82.66	9	2564.4792	3.1624	1.1094	1.0122	1.0628	19.2804	28.9962	1.062	0
1	UL	BioLeg	4	-2	84.82	10	2595.7359	3.1194	1.1317	0.9985	1.1039	21.6262	33.6594	1.062	0
1	UL	BioLeg	4	-2	83.81	10.5	2879.4185	3.502	1.116	0.9975	1.101	21.7604	33.7653	1.062	0
1	UL	BioLeg	4	2	83.12	3	2833.5728	3.4751	1.0848	0.9874	1.0988	11.3688	20.0962	1.062	0
1	UL	BioLeg	4	2	83.84	4	2555.4361	3.107	1.084	0.9724	1.0888	16.1789	25.5606	1.062	0
1	UL	BioLeg	4	2	82.85	5	2801.8479	3.4475	1.0938	0.9799	1.0918	16.5703	24.8229	1.062	0
1	UL	BioLeg	4	2	83.67	6	2903.9909	3.538	1.092	0.9735	1.0766	17.6064	26.838	1.062	0
1	UL	BioLeg	4	2	83.09	7	2919.1773	3.5815	1.0963	0.9771	1.0805	17.7581	28.1201	1.062	0
1	UL	BioLeg	4	2	83.55	8	2769.518	3.3792	1.0983	0.9859	1.0688	17.6367	28.4093	1.062	0
1	UL	BioLeg	4	2	84.14	9	2712.8362	3.2865	1.1004	0.9917	1.0736	17.9947	30.3374	1.062	0
1	UL	BioLeg	4	2	84.33	10	2674.377	3.2326	1.0982	0.9982	1.05	18.8116	29.3129	1.062	0
1	UL	BioLeg	4	2	82.74	11	2706.0076	3.3339	1.1014	1.0033	1.046	19.3931	29.073	1.062	0
1	UL	BioLeg	4	2	83.14	12	3030.57	3.7157	1.1022	0.9872	1.0521	20.6547	29.8963	1.062	0
2	UL	BioLeg	2	0	58.56	3	1870.2957	3.2558	0.9223	0.8147	0.9443	16.7173	22.3714	0.816	1
2	UL	BioLeg	2	0	58.05	4	2002.7217	3.5171	0.9219	0.8169	0.9417	19.5902	24.4403	0.816	0
2	UL	BioLeg	2	0	58.08	5	1985.5326	3.485	0.9245	0.8185	0.9443	20.9371	27.8846	0.816	0
2	UL	BioLeg	2	0	58.28	6	1971.2886	3.4477	0.9214	0.8181	0.9406	22.1576	30.3328	0.816	0
2	UL	BioLeg	2	0	58.51	7	2058.4773	3.5865	0.9218	0.8262	0.9342	22.3781	30.1642	0.816	0
2	UL	BioLeg	2	0	58.35	7.75	2133.6918	3.7277	0.9288	0.8321	0.9412	22.8433	30.9238	0.816	0
2	UL	BioLeg	2	0	58.17	7.9	2061.3361	3.6125	0.9328	0.8239	0.9432	24.0002	31.4061	0.816	0
2	UL	BioLeg	2	2	57.63	3	1932.835	3.4188	0.9146	0.8027	0.9212	17.7626	20.6705	0.816	0
2	UL	BioLeg	2	2	57.99	4	2054.3572	3.6115	0.9124	0.8012	0.9187	19.0334	24.3842	0.816	0
2	UL	BioLeg	2	2	58.13	5	2066.9983	3.6249	0.9125	0.8013	0.9203	20.6034	26.9337	0.816	0
2	UL	BioLeg	2	2	57.51	6	2123.7131	3.7642	0.9106	0.8026	0.9215	21.3157	29.578	0.816	0
2	UL	BioLeg	2	2	57.54	7	2191.6547	3.8825	0.9138	0.7965	0.9156	22.2388	30.1469	0.816	0
2	UL	BioLeg	2	2	58.27	7.5	2326.9962	4.071	0.9165	0.8036	0.9165	22.1754	30.847	0.816	0
2	UL	BioLeg	2	-2	57.94	3	1691.0981	2.9752	0.9131	0.8093	0.9351	18.9007	21.1096	0.816	0
2	UL	BioLeg	2	-2	57.98	4	1796.6538	3.1587	0.9145	0.8101	0.9355	20.6969	25.116	0.816	0
2	UL	BioLeg	2	-2	57.65	5	1887.0974	3.3367	0.9124	0.8124	0.9307	21.6088	26.5791	0.816	0
2	UL	BioLeg	2	-2	57.84	6	1836.3097	3.2365	0.9137	0.8126	0.9287	22.7412	29.1931	0.816	0
2	UL	BioLeg	2	-2	58.53	7	1897.2476	3.3041	0.9196	0.8235	0.934	23.4203	31.3124	0.816	0
2	UL	BioLeg	2	-2	58.19	7.5	1886.1868	3.304	0.9197	0.8165	0.9309	23.19	30.0573	0.816	0
2	UL	BioLeg	2	-2	57.88	7.75	1957.588	3.4478	0.9202	0.8247	0.9349	22.9044	30.4127	0.816	0
3	UL	BioLeg	1	0	59.04	3	1386.3116	2.3936	0.9336	0.8435	0.9552	16.5087	22.7255	0.883	1
3	UL	BioLeg	1	0	58.95	4	1630.5226	2.8193	0.9269	0.8323	0.953	18.1291	25.2398	0.883	0
3	UL	BioLeg	1	0	59.22	5	1741.1213	2.997	0.9234	0.8248	0.9578	19.8989	27.263	0.883	0
3	UL	BioLeg	1	0	59.01	6	1742.0089	3.0094	0.9249	0.8168	0.9601	21.5665	29.247	0.883	0
3	UL	BioLeg	1	0	59.62	7	1930.2726	3.3004	0.9248	0.8186	0.9599	22.5724	30.5274	0.883	0
3	UL	BioLeg	1	0	59.25	7.5	1938.6656	3.3351	0.9238	0.8181	0.9672	22.4311	31.7157	0.883	0
3	UL	BioLeg	1	0	58.46	8	1814.6317	3.1639	0.9249	0.8278	0.9656	21.184	32.5126	0.883	0
3	UL	BioLeg	1	2	59.54	3	1531.61	2.622	0.9109	0.8107	0.9247	17.7348	20.5935	0.883	0
3	UL	BioLeg	1	2	59.56	4	1707.0248	2.9216	0.9067	0.8041	0.9244	19.2881	23.3007	0.883	0
3	UL	BioLeg	1	2	59.69	5	1772.4053	3.0267	0.9085	0.7999	0.9286	21.1555	25.7673	0.883	0
3	UL	BioLeg	1	2	59.34	6	1918.6539	3.2957	0.9104	0.8015	0.9289	22.5932	27.4574	0.883	0
3	UL	BioLeg	1	2	59.88	7	1977.427	3.3663	0.918	0.8102	0.9341	22.4102	28.3419	0.883	0
3	UL	BioLeg	1	2	59.11	7.5	1910.0301	3.294	0.9119	0.8078	0.9392	22.2738	30.4588	0.883	0
3	UL	BioLeg	1	-2	59.48	3	1240.3057	2.1258	0.8986	0.8036	0.9193	20.6388	21.8948	0.883	0
3	UL	BioLeg	1	-2	59.01	4	1442.4488	2.4916	0.8889	0.7909	0.9177	20.482	25.0725	0.883	0
3	UL	BioLeg	1	-2	59.1	5	1538.8893	2.6544	0.8907	0.7852	0.917	22.9031	27.1623	0.883	0
3	UL	BioLeg	1	-2	59.14	6	1606.8561	2.7697	0.8926	0.7831	0.919	23.9323	28.8942	0.883	0
3	UL	BioLeg	1	-2	58.87	7	1697.7057	2.9396	0.8925	0.7796	0.9218	24.5813	30.4413	0.883	0
4	UL	BioLeg	3	0	71.53	3	2815.5785	4.0127	0.9881	0.8756	0.98	16.9241	16.7502	0.892	1
4	UL	BioLeg	3	0	71.34	4	2899.041	4.1423	0.9964	0.8857	0.9933	18.4747	20.7084	0.892	0
4	UL	BioLeg	3	0	71.14	5	2940.3369	4.2132	0.9969	0.886	0.9848	19.3613	23.1544	0.892	0
4	UL	BioLeg	3	0	71.36	6	3132.9671	4.4753	1.0012	0.8897	0.9804	20.7689	24.6433	0.892	0
4	UL	BioLeg	3	0	71.35	7	2926.0702	4.1803	1.001	0.8841	0.9743	22.1168	27.1389	0.892	0
4	UL	BioLeg	3	0	71.35	8	2910.5472	4.1582	1.0044	0.8926	0.9717	20.4012	29.9645	0.892	0
4	UL	BioLeg	3	0	70.1	9	2978.1135	4.3308	1.0057	0.8907	0.9561	22.0824	27.0682	0.892	0
4	UL	BioLeg	3	0	71.41	10	3124.2034	4.46	1.0079	0.8847	0.9698	23.9062	30.8417	0.892	0
4	UL	BioLeg	3	0	71.58	11	2892.9401	4.1201	0.989	0.87	0.9664	23.2508	32.3361	0.892	0
4	UL	BioLeg	3	2	71.96	3	2646.6488	3.7494	0.9783	0.8843	0.9683	15.5807	19.7156	0.892	0
4	UL	BioLeg	3	2	71.4	4	2950.4263	4.2122	0.9785	0.8773	0.9827	16.6005	22.6824	0.892	0
4	UL	BioLeg	3	2	70.67	5	2921.8235	4.2144	0.9848	0.8845	0.9853	18.915	24.8991	0.892	0
4	UL	BioLeg	3	2	72.22	6	3290.0189	4.6441	0.9905	0.8833	0.9825	19.1743	26.3529	0.892	0
4	UL	BioLeg	3	2	70.79	7	3343.0884	4.8137	0.9861	0.8761	0.9707	20.6531	28.1813	0.892	0
4	UL	BioLeg	3	2	71.82	8	3510.9198	4.9831	0.9947	0.8865	0.9826	21.2545	31.6058	0.892	0
4	UL	BioLeg	3	2	70.4	9	3272.2121	4.7384	0.9934	0.8816	0.9597	21.0759	28.2711	0.892	0
4	UL	BioLeg	3	2	70.49	10	3202.0973	4.6309	0.9997	0.8785	0.9566	22.3903	30.1248	0.892	0
4	UL	BioLeg	3	2	71.28	11	3107.9139	4.4443	0.9955	0.8624	0.9758	22.3354	32.9425	0.892	0
4	UL	BioLeg	3	2	70.18	11.1	3179.1643	4.6177	0.9917	0.8665	0.9598	22.6738	31.3144	0.892	0
4	UL	BioLeg	3	-2	71	3	2367.2432	3.3985	0.9653	0.8643	0.9618	16.9631	18.9213	0.892	0
4	UL	BioLeg	3	-2	70.85	4	2551.2713	3.6705	0.972	0.8654	0.9638	18.5052	22.1461	0.892	0
4	UL	BioLeg	3	-2	70.79	5	2755.6086	3.968	0.9793	0.8726	0.955	19.9373	23.2214	0.892	0
4	UL	BioLeg	3	-2	71.14	6	2812.9914	4.031	0.9793	0.8774	0.9543	18.2575	24.9851	0.892	0
4	UL	BioLeg	3	-2	70.34	7	2887.2508	4.1841	0.9868	0.8761	0.9453	21.5079	25.9355	0.892	0
4	UL	BioLeg	3	-2	70.24	8	2784.4579	4.0409	0.9848	0.8781	0.9432	22.1396	28.5557	0.892	0
4	UL	BioLeg	3	-2	69.44	9	2962.176	4.3483	0.9888	0.8787	0.9371	23.0563	27.2995	0.892	0
4	UL	BioLeg	3	-2	70.1	11.25	2731.8849	3.9725	0.9898	0.8708	0.9137	22.0661	29.7258	0.892	0
5	UL	BioLeg	2	0	66.95	3	1839.4777	2.8006	1.0599	0.9473	1.0173	20.7423	12.1873	0.975	1
5	UL	BioLeg	2	0	66.84	4	2249.0031	3.4299	1.0656	0.9536	1.0395	19.7157	18.7561	0.975	0
5	UL	BioLeg	2	0	66.84	5	2604.7853	3.9726	1.072	0.9583	1.0358	20.1481	20.0268	0.975	0
5	UL	BioLeg	2	0	67.08	6	2591.9465	3.9387	1.0721	0.9501	1.0364	21.6779	23.2743	0.975	0
5	UL	BioLeg	2	0	67.52	7	2708.3471	4.089	1.0766	0.9534	1.0364	21.3898	24.5428	0.975	0
5	UL	BioLeg	2	0	66.73	8	2729.1182	4.1689	1.0788	0.95	1.0446	21.6244	27.8135	0.975	0
5	UL	BioLeg	2	0	67.12	9	2640.4819	4.01	1.0752	0.9501	1.0483	21.8581	28.5782	0.975	0
5	UL	BioLeg	2	0	66.7	9.25	2540.8447	3.8833	1.0805	0.9549	1.0404	23.0686	29.3973	0.975	0
5	UL	BioLeg	2	-2	67.37	3	1878.9	2.8428	1.0209	0.9301	0.9991	18.005	16.5629	0.975	0
5	UL	BioLeg	2	-2	67.67	4	2018.7167	3.0411	1.0242	0.9324	1.0021	18.8945	19.1757	0.975	0
5	UL	BioLeg	2	-2	67.36	5	2283.9321	3.4562	1.0304	0.929	1.0058	21.7077	21.9901	0.975	0
5	UL	BioLeg	2	-2	67.53	6	2421.2786	3.655	1.0303	0.9263	1.0028	22.0605	24.0615	0.975	0
5	UL	BioLeg	2	-2	67.77	7	2460.9002	3.7016	1.0346	0.9271	0.9984	22.5829	25.2026	0.975	0
5	UL	BioLeg	2	-2	67.57	8	2566.3858	3.8718	1.0363	0.925	1.0094	23.9589	27.7901	0.975	0
5	UL	BioLeg	2	-2	67.75	9	2511.8007	3.7795	1.0342	0.9169	1.0175	24.4008	30.7871	0.975	0
5	UL	BioLeg	2	1	67.22	3	2244.4148	3.4034	1.0229	0.933	1.0009	15.7474	16.2555	0.975	0
5	UL	BioLeg	2	1	66.82	4	2393.9234	3.652	1.0286	0.9323	0.9975	18.5295	18.5355	0.975	0
5	UL	BioLeg	2	1	67.26	5	2579.9855	3.9098	1.0277	0.9303	0.9949	19.4085	20.0187	0.975	0
5	UL	BioLeg	2	1	67.03	6	2585.0836	3.9313	1.032	0.9287	1.0032	19.9035	23.9361	0.975	0
5	UL	BioLeg	2	1	67.17	7	2883.0146	4.375	1.037	0.925	1.0018	21.1708	24.929	0.975	0
5	UL	BioLeg	2	1	67.15	9	2744.719	4.1665	1.037	0.9209	1.0153	22.3692	30.0171	0.975	0
5	UL	BioLeg	2	1	67.79	9.5	2723.7234	4.0955	1.0382	0.9182	1.0176	22.467	32.3783	0.975	0
6	UL	BioLeg	4	0	74.57	3	2221.6541	3.0369	1.0846	0.9795	1.0979	12.8712	20.0056	1.041	1
6	UL	BioLeg	4	0	73.85	4	2491.0553	3.4384	1.0904	0.9806	1.0983	14.8343	22.5449	1.041	0
6	UL	BioLeg	4	0	74.37	5	2738.6198	3.7537	1.0987	0.9856	1.0817	15.9068	21.8342	1.041	0
6	UL	BioLeg	4	0	73.47	7	3120.7618	4.3302	1.1	0.9859	1.0727	17.7248	23.8684	1.041	0
6	UL	BioLeg	4	0	74.5	8	3089.7787	4.2276	1.0969	0.9871	1.0839	18.9195	26.9843	1.041	0
6	UL	BioLeg	4	0	74.56	9	3141.1282	4.2945	1.1018	0.9968	1.0691	18.9005	27.3038	1.041	0
6	UL	BioLeg	4	-2	74	3	1901.9	2.6199	1.0266	0.962	1.088	5.065	20.6763	1.041	0
6	UL	BioLeg	4	-2	74.25	4	2062.8556	2.8319	1.0283	0.9731	1.0905	7.786	23.1945	1.041	0
6	UL	BioLeg	4	-2	74.34	5	2431.7105	3.3345	1.0783	0.9749	1.1017	17.3396	25.7377	1.041	0
6	UL	BioLeg	4	-2	74.08	6	2591.3117	3.5659	1.0803	0.9764	1.0937	18.5613	26.6661	1.041	0
6	UL	BioLeg	4	-2	74.11	7	2727.399	3.7517	1.0807	0.978	1.0834	19.0561	26.8651	1.041	0
6	UL	BioLeg	4	-2	75.44	8	2974.325	4.019	1.0846	0.9753	1.0425	19.7828	26.3615	1.041	0
6	UL	BioLeg	4	-2	74.33	9	2985.927	4.0947	1.0997	0.988	1.0698	19.2173	27.9646	1.041	0
6	UL	BioLeg	4	-2	73.87	10	3018.2592	4.1652	1.0804	0.9689	1.0715	19.5144	29.9172	1.041	0
6	UL	BioLeg	4	2	74.76	3	2269.8039	3.095	1.0898	0.979	1.0969	12.8056	20.1085	1.041	0
6	UL	BioLeg	4	2	74.83	4	2478.3373	3.3763	1.0908	0.9875	1.091	15.3888	22.1098	1.041	0
6	UL	BioLeg	4	2	74.62	5	2833.9023	3.8712	1.094	0.9868	1.0824	16.5642	22.0737	1.041	0
6	UL	BioLeg	4	2	73.98	6	3168.3376	4.3654	1.1002	0.9874	1.0875	17.0855	24.7554	1.041	0
6	UL	BioLeg	4	2	75.34	8	3038.5103	4.1113	1.0958	0.9794	1.0688	19.0713	27.4367	1.041	0
7	UL	BioLeg	3	0	91.25	4	2403.101	2.6846	1.0323	0.9662	1.0373	11.7618	13.7131	0.988	1
7	UL	BioLeg	3	0	91.63	5	2379.0059	2.6466	1.1008	0.9743	1.0548	22.6839	19.861	0.988	0
7	UL	BioLeg	3	0	90.58	6	2590.165	2.915	1.0986	0.9631	1.0679	23.3723	24.8102	0.988	0
7	UL	BioLeg	3	0	91.55	7	2862.8408	3.1877	1.1054	0.9669	1.0752	24.0546	26.2736	0.988	0
7	UL	BioLeg	3	0	90.69	8	2994.9752	3.3665	1.1017	0.9647	1.074	23.4016	25.7109	0.988	0
7	UL	BioLeg	3	-2	90.47	3	2182.2983	2.459	1.0661	0.9632	1.0291	20.0448	14.0771	0.988	0
7	UL	BioLeg	3	-2	91.29	4	2209.9895	2.4678	1.0653	0.9573	1.0284	21.8062	17.7901	0.988	0
7	UL	BioLeg	3	-2	90.73	8	2636.6698	2.9622	1.0675	0.9457	1.0418	25.5495	27.7627	0.988	0
7	UL	BioLeg	3	2	91.17	3	2544.419	2.845	1.0679	0.9523	1.0339	18.3091	15.5078	0.988	0
7	UL	BioLeg	3	2	91.19	4	2726.7657	3.048	1.0725	0.9576	1.0382	19.4788	17.3962	0.988	0
7	UL	BioLeg	3	2	90.99	5	2670.453	2.9916	1.0783	0.9605	1.0406	20.9667	20.3079	0.988	0
7	UL	BioLeg	3	2	91.13	6	2640.2057	2.9532	1.0695	0.9531	1.0458	22.4967	24.2635	0.988	0
7	UL	BioLeg	3	2	90.97	7	2593.9781	2.9066	1.0696	0.952	1.0475	22.2415	26.854	0.988	0
7	UL	BioLeg	3	2	91.18	8	2901.6075	3.244	1.0692	0.9501	1.0588	23.1478	27.9231	0.988	0
7	UL	BioLeg	3	2	91.83	8.5	3065.7777	3.4032	1.071	0.9544	1.064	23.446	28.37	0.988	0
7	UL	BioLeg	3	2	90.5	8.75	3003.8987	3.3834	1.0782	0.9575	1.0639	23.067	29.1829	0.988	0
7	UL	BioLeg	3	2	90.47	9	2806.0754	3.1618	1.0809	0.9587	1.0631	23.3838	27.5398	0.988	0
8	UL	BioLeg	3	0	75.51	3	1667.7165	2.2513	0.977	0.8556	0.9881	18.1605	24.0467	0.955	1
8	UL	BioLeg	3	0	75.76	4	1830.2669	2.4628	0.9864	0.8474	0.995	20.3235	26.3096	0.955	0
8	UL	BioLeg	3	0	76.13	5	1929.886	2.5842	0.9831	0.8395	1.0029	22.6058	29.1815	0.955	0
8	UL	BioLeg	3	0	75.47	6	2002.393	2.7045	0.9845	0.8499	0.9863	23.0069	29.0696	0.955	0
8	UL	BioLeg	3	0	75.4	7	2047.5024	2.7682	0.9762	0.8517	0.9974	23.2742	32.1944	0.955	0
8	UL	BioLeg	3	0	75.97	7.75	2234.6161	2.9985	0.9745	0.8294	1.0031	26.1551	34.9119	0.955	0
9	UL	BioLeg	5	-2	91.51	3	2178.1034	2.4263	1.0197	0.9527	1.1112	7.5083	22.9379	1.013	0
9	UL	BioLeg	5	-2	91.56	4	2346.2658	2.6122	1.0166	0.9414	1.115	10.4929	25.9687	1.013	0
9	UL	BioLeg	5	-2	91.41	5	2435.834	2.7164	1.0207	0.9552	1.135	12.1538	28.7917	1.013	0
9	UL	BioLeg	5	-2	91.33	6	2433.0923	2.7157	1.0263	0.9784	1.1547	12.6375	31.0165	1.013	0
9	UL	BioLeg	5	-2	89.83	7	2607.5581	2.959	1.1124	1.0022	1.16	21.2495	28.0877	1.013	0
9	UL	BioLeg	5	-2	90.49	7.75	2975.5588	3.3519	1.0826	0.9797	1.0916	19.5633	29.9605	1.013	0
9	UL	BioLeg	5	0	95.32	3	2118.5276	2.2657	1.0929	0.9896	1.098	21.9989	22.4734	1.013	1
9	UL	BioLeg	5	0	95.68	4	2292.4704	2.4424	1.0823	0.9679	1.0757	23.0684	23.1242	1.013	0
9	UL	BioLeg	5	0	94.4	5	2368.1369	2.5572	1.0699	0.9715	1.0797	23.0257	26.1452	1.013	0
9	UL	BioLeg	5	0	95.43	6	2619.2371	2.7978	1.074	0.9661	1.076	22.1909	26.9978	1.013	0
9	UL	BioLeg	5	0	95.11	7	2810.2174	3.0119	1.0774	0.9784	1.0844	21.4755	29.3917	1.013	0
9	UL	BioLeg	5	0.8	90.66	3	2239.4436	2.5181	1.0101	0.9402	1.0913	7.2874	22.8442	1.013	0
9	UL	BioLeg	5	0.8	90.94	4	2443.4281	2.7389	1.0068	0.918	1.105	9.9076	27.3056	1.013	0
9	UL	BioLeg	5	0.8	90.07	5	2639.0786	2.9869	1.0116	0.9262	1.1063	10.336	27.9759	1.013	0
9	UL	BioLeg	5	0.8	91.07	6	2630.6325	2.9446	1.021	0.9516	1.1296	10.573	31.7766	1.013	0
9	UL	BioLeg	5	0.8	90.08	7	2883.4684	3.2629	1.0284	0.9611	1.1504	13.3511	29.6113	1.013	0
9	UL	BioLeg	5	0.8	89.68	8	3001.8743	3.4121	1.0334	0.972	1.1491	12.2847	32.7521	1.013	0
10	UL	BioLeg	5	0	87.84	3	2463.3043	2.8585	0.991	0.883	1.0021	16.3575	23.2016	0.886	1
10	UL	BioLeg	5	0	87.65	4	2557.4259	2.9744	0.9874	0.8815	1.0093	18.5612	27.2243	0.886	0
10	UL	BioLeg	5	0	87.89	5	2650.1328	3.0738	0.996	0.8873	1.0079	20.1976	28.2736	0.886	0
10	UL	BioLeg	5	0	88.11	7	2731.3114	3.1598	0.9914	0.8797	1.004	22.0149	33.3499	0.886	0
10	UL	BioLeg	5	0	87.39	8	2548.6122	2.973	0.9841	0.8872	1.0155	22.0094	36.1551	0.886	0
10	UL	BioLeg	5	0	87.83	9	2582.029	2.9968	0.9747	0.8854	1.0166	22.3039	38.0349	0.886	0
10	UL	BioLeg	5	-2	89.12	3	2547.4598	2.9138	0.9806	0.8489	0.9743	20.5031	20.8415	0.886	0
10	UL	BioLeg	5	-2	88.78	4	2549.6306	2.9274	0.9862	0.8573	0.98	22.3753	24.8661	0.886	0
10	UL	BioLeg	5	-2	88.7	5	2479.6016	2.8495	0.9916	0.8554	0.971	24.8053	25.8241	0.886	0
10	UL	BioLeg	5	-2	88.81	6	2500.588	2.8703	0.9897	0.8592	0.9883	25.422	30.4233	0.886	0
10	UL	BioLeg	5	-2	88.72	7	2504.8191	2.8781	0.968	0.8595	0.9771	28.2718	30.2248	0.886	0
10	UL	BioLeg	5	-2	88.91	8	2508.121	2.8756	0.9919	0.8907	1.0087	28.5629	34.3568	0.886	0
10	UL	BioLeg	5	-2	88.9	8.25	2526.0717	2.8966	0.9734	0.8528	0.9861	28.1712	33.4313	0.886	0
10	UL	BioLeg	5	2	88.5	3	2743.9561	3.1606	0.9842	0.8629	1.0022	18.0646	20.5559	0.886	0
10	UL	BioLeg	5	2	88.67	4	2877.0352	3.3076	0.9862	0.8587	1.0102	20.0029	24.9359	0.886	0
10	UL	BioLeg	5	2	87.53	5	2908.9767	3.3878	0.9868	0.8567	1.0163	21.7427	28.0617	0.886	0
10	UL	BioLeg	5	2	88.97	6	2808.9436	3.2182	0.9916	0.8609	1.0254	22.8901	31.5404	0.886	0
10	UL	BioLeg	5	2	88.95	7	2694.7146	3.0882	0.9907	0.8704	1.0247	23.971	32.7861	0.886	0
10	UL	BioLeg	5	2	87.51	8	2702.8355	3.1485	0.985	0.8675	1.034	23.9993	35.9984	0.886	0
1	NonAmp	BioLeg	NaN	NaN	88.32	3	2221.3741	2.5639	0.9248	0.845	0.9698	15.3276	25.2418	0.924	1
1	NonAmp	BioLeg	NaN	NaN	88.01	4	2598.8403	3.0099	0.9404	0.8502	0.9739	17.2315	26.5193	0.924	0
1	NonAmp	BioLeg	NaN	NaN	88.14	5	2728.272	3.1552	0.9342	0.8536	0.9789	17.7061	29.6234	0.924	0
1	NonAmp	BioLeg	NaN	NaN	88.06	6	2896.6174	3.353	0.9448	0.8537	0.9789	19.9832	29.5978	0.924	0
1	NonAmp	BioLeg	NaN	NaN	88.49	7	2947.6449	3.3955	0.9437	0.8524	0.9818	20.392	31.5197	0.924	0
1	NonAmp	BioLeg	NaN	NaN	88.25	8	2966.6232	3.4269	0.9472	0.8513	0.9802	21.3386	31.7804	0.924	0
1	NonAmp	BioLeg	NaN	NaN	88.43	9	3030.2107	3.4931	0.9531	0.8525	0.9715	21.8282	31.9945	0.924	0
2	NonAmp	BioLeg	NaN	NaN	60.58	3	1487.3125	2.5027	0.9026	0.8293	0.9389	7.8076	21.5644	0.921	1
2	NonAmp	BioLeg	NaN	NaN	60.42	4	1525.2469	2.5734	0.9199	0.8361	0.9434	15.0181	24.7986	0.921	0
2	NonAmp	BioLeg	NaN	NaN	60.52	5	1656.3921	2.79	0.9419	0.8416	0.9487	21.3117	27.3911	0.921	0
2	NonAmp	BioLeg	NaN	NaN	60.55	6	1856.2545	3.1248	0.9507	0.8437	0.953	22.359	28.3174	0.921	0
2	NonAmp	BioLeg	NaN	NaN	60.76	7	1954.3702	3.2787	0.895	0.8352	0.9546	15.9877	31.6254	0.921	0
3	NonAmp	BioLeg	NaN	NaN	69.86	3	1829.1583	2.6692	0.9633	0.8683	0.9905	15.8395	22.1552	0.966	1
3	NonAmp	BioLeg	NaN	NaN	69.82	4	2040.9702	2.9797	0.9739	0.8733	0.9942	18.412	25.2716	0.966	0
3	NonAmp	BioLeg	NaN	NaN	69.7	5	2161.8422	3.1616	0.9696	0.8762	0.9981	19.2887	27.5775	0.966	0
3	NonAmp	BioLeg	NaN	NaN	69.75	6	2305.8601	3.3699	0.9727	0.8798	1.0006	20.6213	29.2793	0.966	0
3	NonAmp	BioLeg	NaN	NaN	69.87	7	2381.8021	3.4749	0.9713	0.8799	0.9942	21.4225	29.4401	0.966	0
3	NonAmp	BioLeg	NaN	NaN	69.84	8	2593.808	3.7859	0.9728	0.8864	0.993	20.999	29.722	0.966	0
3	NonAmp	BioLeg	NaN	NaN	68.77	9	2541.9704	3.7677	0.9626	0.8838	0.9918	20.8777	31.2869	0.966	0
4	NonAmp	BioLeg	NaN	NaN	76.02	4	2330.4379	3.125	1.0541	0.95	1.0618	16.3072	22.6564	1.0285	1
4	NonAmp	BioLeg	NaN	NaN	76.07	5	2520.9001	3.3782	1.0577	0.9586	1.0656	17.3321	23.758	1.0285	0
4	NonAmp	BioLeg	NaN	NaN	76.18	6	2613.3314	3.4969	1.0535	0.9488	1.064	19.6227	26.6162	1.0285	0
4	NonAmp	BioLeg	NaN	NaN	76.17	7	2764.5348	3.6998	1.0531	0.9474	1.0642	21.0354	28.0203	1.0285	0
4	NonAmp	BioLeg	NaN	NaN	76.39	8	2739.858	3.6561	1.0528	0.9458	1.0635	21.7378	30.1424	1.0285	0
4	NonAmp	BioLeg	NaN	NaN	76.46	9	2714.2346	3.6188	1.0524	0.9392	1.0672	23.0005	32.5348	1.0285	0
5	NonAmp	BioLeg	NaN	NaN	57.81	3	1581.4418	2.7887	0.963	0.8508	0.966	17.2806	22.8025	0.9415	0
5	NonAmp	BioLeg	NaN	NaN	57.6	4	1729.2374	3.0601	0.9622	0.8566	0.9607	19.249	23.5323	0.9415	1
5	NonAmp	BioLeg	NaN	NaN	57.71	5	1791.8405	3.1653	0.9614	0.8592	0.9527	21.2049	24.8639	0.9415	0
5	NonAmp	BioLeg	NaN	NaN	57.55	6	1920.904	3.4022	0.9613	0.8668	0.9483	21.8428	24.7315	0.9415	0
5	NonAmp	BioLeg	NaN	NaN	57.91	7	1984.7358	3.4937	0.9618	0.8704	0.9603	21.9138	27.5762	0.9415	0
5	NonAmp	BioLeg	NaN	NaN	57.75	7.6	1917.3477	3.3844	0.9579	0.8601	0.9665	23.3579	30.5028	0.9415	0
6	NonAmp	BioLeg	NaN	NaN	77.28	4	2353.3549	3.1041	1.0158	0.9025	1.01	18.2315	22.1792	0.945	1
6	NonAmp	BioLeg	NaN	NaN	77.57	5	2409.7769	3.1669	1.0128	0.9018	1.0176	19.9305	25.6464	0.945	0
6	NonAmp	BioLeg	NaN	NaN	77.39	6	2557.0679	3.3681	1.0181	0.906	1.0176	21.2862	26.3178	0.945	0
6	NonAmp	BioLeg	NaN	NaN	77.57	7	2574.127	3.3828	1.0142	0.91	1.019	21.7215	27.5219	0.945	0
6	NonAmp	BioLeg	NaN	NaN	77.86	8	2763.1977	3.6176	1.0149	0.9303	1.0126	20.6048	26.5617	0.945	0
6	NonAmp	BioLeg	NaN	NaN	77.5	9.1	2811.692	3.6985	1.0063	0.9127	1.0225	22.1032	30.9628	0.945	0
7	NonAmp	BioLeg	NaN	NaN	62.26	3	1652.0039	2.7049	0.9986	0.8666	0.9927	17.8544	21.9147	0.957	1
7	NonAmp	BioLeg	NaN	NaN	62.21	4	1784.5781	2.9243	1.0018	0.8722	0.9931	19.7439	23.9503	0.957	0
7	NonAmp	BioLeg	NaN	NaN	62.21	7	1941.1596	3.1809	0.9998	0.8805	0.9946	25.2072	29.4126	0.957	0
7	NonAmp	BioLeg	NaN	NaN	62.16	7.5	1965.5276	3.2234	0.9984	0.8778	0.9956	25.6564	30.7955	0.957	0
7	NonAmp	BioLeg	NaN	NaN	61.34	8.2	1969.746	3.2735	0.9986	0.8714	1.0086	26.2476	32.9204	0.957	0
8	NonAmp	BioLeg	NaN	NaN	79.83	3	2063.7799	2.6353	0.9761	0.9144	1.0396	8.6188	19.3703	1.0165	1
8	NonAmp	BioLeg	NaN	NaN	79.79	4	2246.979	2.8707	0.9657	0.9129	1.0455	10.5519	22.6985	1.0165	0
8	NonAmp	BioLeg	NaN	NaN	79.72	5	2337.2395	2.9886	0.9595	0.9106	1.0554	12.9266	26.4867	1.0165	0
8	NonAmp	BioLeg	NaN	NaN	79.9	6	2400.8344	3.0631	0.9495	0.9134	1.0608	13.5987	28.3711	1.0165	0
8	NonAmp	BioLeg	NaN	NaN	79.68	7	2531.1862	3.2384	1.0175	0.9274	1.0587	23.6119	27.7119	1.0165	0
8	NonAmp	BioLeg	NaN	NaN	79.95	8	2633.34	3.3576	1.0321	0.9375	1.0653	24.101	28.6649	1.0165	0
8	NonAmp	BioLeg	NaN	NaN	77.11	9	2605.1087	3.444	1.025	0.9219	1.0725	25.1905	31.113	1.0165	0
9	NonAmp	BioLeg	NaN	NaN	89.77	3	2182.8681	2.4787	1.0348	0.9223	1.0536	16.9069	22.9125	1.0415	1
9	NonAmp	BioLeg	NaN	NaN	89.66	4	2439.6074	2.7736	1.042	0.9325	1.0566	18.4567	24.1076	1.0415	0
9	NonAmp	BioLeg	NaN	NaN	89.65	5	2710.7634	3.0822	1.0395	0.9401	1.0535	18.6276	24.6544	1.0415	0
9	NonAmp	BioLeg	NaN	NaN	89.69	6	2748.5748	3.124	1.0357	0.9411	1.064	20.0302	27.9242	1.0415	0
9	NonAmp	BioLeg	NaN	NaN	89.65	7	2943.9004	3.3473	1.0328	0.942	1.0574	20.7938	28.354	1.0415	0
9	NonAmp	BioLeg	NaN	NaN	89.84	8	3011.5004	3.4171	1.0289	0.9389	1.0571	22.1444	31.0674	1.0415	0
9	NonAmp	BioLeg	NaN	NaN	89.54	9	3152.8627	3.5894	1.0298	0.9361	1.0556	22.0558	33.2422	1.0415	0
10	NonAmp	BioLeg	NaN	NaN	72.42	3	1763.6217	2.4824	1.0308	0.939	1.057	12.9321	21.4074	0.9935	1
10	NonAmp	BioLeg	NaN	NaN	72.14	4	1859.9944	2.6284	1.0475	0.9451	1.0572	18.7124	23.6384	0.9935	0
10	NonAmp	BioLeg	NaN	NaN	72.26	5	1976.8506	2.7889	1.0453	0.9418	1.0662	20.0618	27.3255	0.9935	0
10	NonAmp	BioLeg	NaN	NaN	72.37	6	2053.3848	2.8922	1.0488	0.9365	1.0705	22.5989	29.7464	0.9935	0
10	NonAmp	BioLeg	NaN	NaN	72.34	7	2097.223	2.9553	1.0492	0.9394	1.0741	23.5341	31.7363	0.9935	0
10	NonAmp	BioLeg	NaN	NaN	72.23	8	2301.2388	3.2476	1.0534	0.9443	1.0739	24.1192	32.035	0.9935	0
10	NonAmp	BioLeg	NaN	NaN	66.02	9	2317.9979	3.5793	1.0583	0.951	1.0708	24.9361	31.3443	0.9935	0
11	NonAmp	BioLeg	NaN	NaN	74.41	4	2446.3677	3.3514	0.9967	0.8754	0.9889	19.6892	23.0149	0.959	1
11	NonAmp	BioLeg	NaN	NaN	74.7	5	2527.2268	3.4486	0.9968	0.8748	0.9902	21.9595	25.7974	0.959	0
11	NonAmp	BioLeg	NaN	NaN	74.56	6	2632.1005	3.5987	1.0027	0.8825	0.9937	22.7128	27.4006	0.959	0
11	NonAmp	BioLeg	NaN	NaN	74.4	7	2537.5222	3.4767	0.9992	0.8881	0.9866	23.9448	28.2045	0.959	0
11	NonAmp	BioLeg	NaN	NaN	74.23	8	2618.536	3.5957	0.9916	0.8856	0.9968	23.9578	31.3254	0.959	0
11	NonAmp	BioLeg	NaN	NaN	74.85	9	2571.5715	3.5022	0.9855	0.872	0.994	25.5332	33.0877	0.959	0
11	NonAmp	BioLeg	NaN	NaN	75.13	9.3	2631.8044	3.5706	0.9761	0.8709	1.0028	25.7753	36.6061	0.959	0
