# Supplementary material for: Equivalent running leg lengths require prosthetic legs to be longer than biological legs during standing
Source: Sci Rep. 2023 May 11;13:7679. doi: 10.1038/s41598-023-34346-x (PMC10175537; doi:10.1038/s41598-023-34346-x)
Supplement: Supplementary file 2 — Supplementary Information 2. [file 41598_2023_34346_MOESM2_ESM.zip › Supplemental Materials/Stats.Rmd]

---
title: Stats for 'Natural prosthetic leg lengths during standing yield unnaturally
  short legs during running'
author: Janet H. Zhang-Lea, Joshua R. Tacca, Owen N. Beck, Paolo Taboga, Alena M.
  Grabowski
date: "05/26/2022"
output:
  pdf_document: default
  html_document: default
---

```{r setup, include=FALSE}
knitr::opts_chunk$set(echo = TRUE)
```

**Load Packages**
```{r}

library("lme4") # Linear mixed effects model
library("performance")
library("effectsize")
library("lmerTest")

```

**Load and Organize Data**
```{r}

# Load average data
rsp_height_data <- read.csv("Data.csv")

#Set subject ID as factor and create a column so that sub 1 from UL group is not same as sub 1 in NA group, etc.
rsp_height_data$SubID <- as.factor(rsp_height_data$SubID)
rsp_height_data$SubAmp <- paste(rsp_height_data$SubID,rsp_height_data$AmpType)

#Make sure height is imported as a numeric value
rsp_height_data$Height <- as.numeric(as.character(rsp_height_data$Height))

#Bilateral subject 4 did not complete a trial at the recommended height, use the shortest height (-3cm) as the recommended, see note in paper. Set -3cm to rec (0) and -5cm to 2 cm shorter than rec (-2cm)
rsp_height_data$Height_adj <- ifelse(rsp_height_data$AmpType == 'BL' & rsp_height_data$SubID == '4', rsp_height_data$Height + 3, rsp_height_data$Height)

#Add +- 2cm to standing for prosthetic legs for non-recommended height trials (standing leg length reported is from the recommended trial except for bilateral subject 4 where it is from the -3cm trial)
rsp_height_data$Standing_adj <- ifelse(rsp_height_data$Leg.Type == 'PL', rsp_height_data$standing_leg_length + rsp_height_data$Height_adj/100, rsp_height_data$standing_leg_length)

#calculate leg length ratio (*100 to set it in terms of percentage)
rsp_height_data$ratio_td <- round(rsp_height_data$length_td/rsp_height_data$Standing_adj,4)
rsp_height_data$ratio_ms <- round(rsp_height_data$length_ms/rsp_height_data$Standing_adj,4)
rsp_height_data$ratio_to <- round(rsp_height_data$length_to/rsp_height_data$Standing_adj,4)

#bilateral data
bilateral_data <- rsp_height_data[rsp_height_data$AmpType == "BL",]
bilateral_data.ht0 <- bilateral_data[bilateral_data$Height_adj == 0,]  

#unilateral data
unilateral_data <- rsp_height_data[rsp_height_data$AmpType == "UL",]
unilateral_data.ht0 <- unilateral_data[unilateral_data$Height_adj == 0,]
unilateral_data.pl <- unilateral_data[unilateral_data$Leg.Type == "PL",]
unilateral_data.bioleg <- unilateral_data[unilateral_data$Leg.Type == "BioLeg",]

#non-amputee data
nonamputee_data <- rsp_height_data[rsp_height_data$AmpType == "NonAmp",]

#all data with just recommended height
rsp_height_data.ht0 <- rbind(bilateral_data.ht0, unilateral_data.ht0, nonamputee_data)

#combine non-amputee and bilateral data
bilatnonamp <- rbind(bilateral_data, nonamputee_data)
bilatnonamp.ht0 <- rbind(bilateral_data.ht0, nonamputee_data)

#data for standing leg length
standing_data = rsp_height_data[rsp_height_data$Standing == 1,]
standing_data_ul = standing_data[standing_data$AmpType == "UL",]
standing_data_bl = standing_data[standing_data$AmpType == "BL",]
standing_data_nonamp = standing_data[standing_data$AmpType == "NonAmp",]
standing_data_bilatnonamp = rbind(standing_data_bl, standing_data_nonamp)

```
**Unilateral**

**Leg Length**
```{r}

#Standing
#One-tailed paired t-test to see if standing prosthetic leg length is set longer than biological leg
LegLengthStanding <- t.test(standing_leg_length ~ Leg.Type, data = standing_data_ul, alternative = "less", paired = TRUE)
LegLengthStanding
cohens_d(x = standing_data_ul[standing_data_ul$Leg.Type == 'PL',]$standing_leg_length, y = standing_data_ul[standing_data_ul$Leg.Type == 'BioLeg',]$standing_leg_length, paired = TRUE)

#Touchdown
#Effect of leg type and running speed on leg length at touchdown
LegLengthTD <- lmer(length_td ~ Speed  + Leg.Type + Leg.Type*Speed + (1|SubID), data=unilateral_data.ht0, REML=FALSE, na.action=na.omit)
summary(LegLengthTD)
r2(LegLengthTD)
confint(LegLengthTD)

#Midstance
LegLengthMS<- lmer(length_ms ~ Speed  + Leg.Type + Leg.Type*Speed + (1|SubID), data=unilateral_data.ht0, REML=FALSE, na.action=na.omit)
summary(LegLengthMS)
r2(LegLengthMS)
confint(LegLengthMS)

#Take-off
LegLengthTO <- lmer(length_to ~ Speed  + Leg.Type + Leg.Type*Speed + (1|SubID), data=unilateral_data.ht0, REML=FALSE, na.action=na.omit)
summary(LegLengthTO)
coef(summary(LegLengthTO))
r2(LegLengthTO)
confint(LegLengthTO)

```
**Leg Length Ratio (%)**
```{r}

#Touchdown
#Effect of leg type and running speed on leg length at touchdown
LegRatioTD <- lmer(ratio_td ~ Speed  + Leg.Type + Leg.Type*Speed + (1|SubID), data=unilateral_data.ht0, REML=FALSE, na.action=na.omit)
summary(LegRatioTD) #LegType*Speed significant
r2(LegRatioTD)
confint(LegRatioTD)

#Midstance
#LegRatioMS <- lmer(ratio_ms ~ Speed  + Leg.Type + Leg.Type*Speed + (1|SubID), data=unilateral_data.ht0, REML=FALSE, na.action=na.omit)
#summary(LegRatioMS) #LegType*Speed interaction not significant
#LegRatioMS2 <- lmer(ratio_ms ~ Speed  + Leg.Type + (1|SubID), data=unilateral_data.ht0, REML=FALSE, na.action=na.omit)
#summary(LegRatioMS2)
LegRatioMS3 <- lmer(ratio_ms ~  Leg.Type + (1|SubID), data=unilateral_data.ht0, REML=FALSE, na.action=na.omit)
summary(LegRatioMS3)
r2(LegRatioMS3)
confint(LegRatioMS3)

#Take-off
#LegRatioTO <- lmer(ratio_to ~ Speed  + Leg.Type + Leg.Type*Speed + (1|SubID), data=unilateral_data.ht0, REML=FALSE, na.action=na.omit)
#summary(LegRatioTO) #LegType*Speed interaction not significant
#LegRatioTO2 <- lmer(ratio_to ~ Speed  + Leg.Type + (1|SubID), data=unilateral_data.ht0, REML=FALSE, na.action=na.omit)
#summary(LegRatioTO2)
LegRatioTO3 <- lmer(ratio_to ~ Leg.Type + (1|SubID), data=unilateral_data.ht0, REML=FALSE, na.action=na.omit)
summary(LegRatioTO3)
r2(LegRatioTO3)
confint(LegRatioTO3)

```

**Unilateral Affected Running Leg Length when RSP Height Adjusted by ±2cm**
```{r}

#Only use affected leg lengths

#Touchdown
LegLengthTD_height_al <- lmer(length_td ~ Standing_adj*Speed + (1|SubID), data=unilateral_data[unilateral_data$Leg.Type == "PL",], REML=FALSE, na.action=na.omit)
summary(LegLengthTD_height_al)
r2(LegLengthTD_height_al)

#Mid-stance
#LegLengthMS_height_al <- lmer(length_ms ~ Standing_adj*Speed + (1|SubID), data=unilateral_data[unilateral_data$Leg.Type == "PL",], REML=FALSE, na.action=na.omit)
#summary(LegLengthMS_height_al) #speed and interaction not significant
LegLengthMS_height_al2 <- lmer(length_ms ~ Standing_adj + (1|SubID), data=unilateral_data[unilateral_data$Leg.Type == "PL",], REML=FALSE, na.action=na.omit)
summary(LegLengthMS_height_al2)
r2(LegLengthMS_height_al2)

#Take-off
#LegLengthTO_height_al <- lmer(length_to ~ Standing_adj*Speed + (1|SubID), data=unilateral_data[unilateral_data$Leg.Type == "PL",], REML=FALSE, na.action=na.omit)
#summary(LegLengthTO_height_al) #interaction not significant
LegLengthTO_height_al2 <- lmer(length_to ~ Standing_adj + Speed + (1|SubID), data=unilateral_data[unilateral_data$Leg.Type == "PL",], REML=FALSE, na.action=na.omit)
summary(LegLengthTO_height_al2)
r2(LegLengthTO_height_al2)

```

**People with bilateral amputations and non-amputees**

**Leg Length Ratio**
```{r}

#Touchdown
#Effect of leg type and running speed on leg ratio at touchdown
LegRatioTDAll <- lmer(ratio_td ~ Speed + AmpType + AmpType*Speed + (1|SubAmp), data=bilatnonamp.ht0, REML=FALSE, na.action=na.omit)
summary(LegRatioTDAll)
r2(LegRatioTDAll)
confint(LegRatioTDAll)

#Midstance
LegRatioMSAll <- lmer(ratio_ms ~ Speed + AmpType + AmpType*Speed + (1|SubAmp), data=bilatnonamp.ht0, REML=FALSE, na.action=na.omit)
summary(LegRatioMSAll)
r2(LegRatioMSAll)
confint(LegRatioMSAll)

#Take-off
LegRatioTOAll <- lmer(ratio_to ~ Speed  + AmpType + AmpType*Speed + (1|SubAmp), data=bilatnonamp.ht0, REML=FALSE, na.action=na.omit)
summary(LegRatioTOAll)
r2(LegRatioTOAll)
confint(LegRatioTOAll)

```

**Bilateral Running Leg Length when RSP Height Adjusted by ±2cm**
```{r}

#Touchdown
bilat_height.td <- lmer(length_td ~ Speed*Standing_adj  + (1|SubID), data=bilateral_data, REML=FALSE, na.action=na.omit)
summary(bilat_height.td)
r2(bilat_height.td)

#Mid-stance
#bilat_height.ms <- lmer(length_ms ~ Speed*Standing_adj + (1|SubID), data=bilateral_data, REML=FALSE, na.action=na.omit)
#summary(bilat_height.ms) #speed and interaction  not significant
bilat_height.ms2 <- lmer(length_ms ~ Standing_adj + (1|SubID), data=bilateral_data, REML=FALSE, na.action=na.omit)
summary(bilat_height.ms2)
r2(bilat_height.ms2)

#Take-off
bilat_height.to <- lmer(length_to ~ Speed*Standing_adj  + (1|SubID), data=bilateral_data, REML=FALSE, na.action=na.omit)
summary(bilat_height.to)
r2(bilat_height.to)

```
